# Supplementary material for: The essential elements for the noncovalent association of two DNA ends during NHEJ synapsis
Source: Nat Commun. 2019 Aug 9;10:3588. doi: 10.1038/s41467-019-11507-z (PMC6688983; doi:10.1038/s41467-019-11507-z)
Supplement: Supplementary file 4 — Source Data [file 41467_2019_11507_MOESM4_ESM.zip]

Archive with 2 entries (2 files):
- Source Data2.pdf
- Source Data1.xlsx
