# Supplementary material for: The essential elements for the noncovalent association of two DNA ends during NHEJ synapsis
Source: Nat Commun. 2019 Aug 9;10:3588. doi: 10.1038/s41467-019-11507-z (PMC6688983; doi:10.1038/s41467-019-11507-z)
Supplement: Supplementary file 4 — Source Data [file 41467_2019_11507_MOESM4_ESM.zip › Source Data1.xlsx]

## Sheet: Fig.1
b	Time	donor	acceptor		c	dwell/sec				d	Bin center	Normalized frequency
	0.05	5927	11066.8			6.25		dwell/sec			-0.2	0.000686677
	0.1	2755.67	3874.88			11.15	repeat 1	14.69			-0.19	0.00143058
	0.15	1189.4	3331.65			2.3	repeat 2	13.89			-0.18	0.00162541
	0.2	-3	1274.64			1.5					-0.17	0.00184613
	0.25	-97.4	1813.79			21.85					-0.16	0.00215404
	0.3	-205	1811.4			40.4					-0.15	0.00253144
	0.35	-27.2	2129.78			49.35					-0.14	0.00276715
	0.4	426.2	1121.1			12.8					-0.13	0.00334347
	0.45	714.2	1129.86			6.65					-0.12	0.00374403
	0.5	632.6	525.792			51.4					-0.11	0.00446477
	0.55	-87.8	356.824			2.05					-0.1	0.0050697
	0.6	-410.2	535.016			5.95					-0.09	0.00608609
	0.65	-593.2	1062.66			6.3					-0.08	0.00704253
	0.7	-493.2	801.656			11					-0.07	0.00816928
	0.75	-442	815.76			29.05					-0.06	0.00941865
	0.8	274.4	2035.05			43.35					-0.05	0.0110877
	0.85	1334.2	2114.46			4.75					-0.04	0.012318
	0.9	1213	2241.96			7.15					-0.03	0.0132158
	0.95	927.4	2429.01			15.1					-0.02	0.0148549
	1	1484.4	2822.85			21.85					-0.01	0.016423
	1.05	1405.6	2020.75			28.65					0	0.0177324
	1.1	1283.4	1918.73			12.45					0.01	0.0188891
	1.15	1743.8	1230.7			8.35					0.02	0.0206289
	1.2	1845.4	1749.57			8.45					0.03	0.021678
	1.25	999.4	1274.85			3.85					0.04	0.0233089
	1.3	556.2	1365.1			1.9					0.05	0.0244206
	1.35	-199	902.12			4.8					0.06	0.0247803
	1.4	-426.2	1635.1			7.55					0.07	0.0260324
	1.45	-960.6	1085.25			5					0.08	0.0262886
	1.5	6	1442.52			8.8					0.09	0.0266728
	1.55	1024.4	1092.65			0.45					0.1	0.0266496
	1.6	1494.6	1424.83			10.1					0.11	0.0269712
	1.65	1324.8	1124.42			12					0.12	0.0270011
	1.7	2206	1299.12			15					0.13	0.0267491
	1.75	2089.2	961.664			7.7					0.14	0.0263608
	1.8	1327.8	1237.58			21.6					0.15	0.0261564
	1.85	1145	739			8.1					0.16	0.0255229
	1.9	927	1161.84			24.9					0.17	0.0247013
	1.95	367.6	1945.19			97.6					0.18	0.0239765
	2	43.8	1904.5			8.55					0.19	0.0229846
	2.05	446.8	2126.66			0.55					0.2	0.0224628
	2.1	997.2	2127.42			16.9					0.21	0.0212666
	2.15	1069.8	1994.22			13.35					0.22	0.020396
	2.2	1344.4	746.848			3.25					0.23	0.0196943
	2.25	1329	937.28			4.8					0.24	0.0189109
	2.3	1089.2	349.664			7.75					0.25	0.0176642
	2.35	902.2	-281.976			6.1					0.26	0.016998
	2.4	1178.8	-386.104			9.65					0.27	0.0159993
	2.45	938.2	226.144			6.8					0.28	0.0155061
	2.5	1138	558.96			35.8					0.29	0.0145333
	2.55	816.6	761.672			11.8					0.3	0.0135987
	2.6	605.8	826.736			5					0.31	0.0131995
	2.65	-34.4	712.352			18.2					0.32	0.0122158
	2.7	218.2	430.944			36.05					0.33	0.0116776
	2.75	-311.2	517.296			12.25					0.34	0.0104718
	2.8	-132.6	94.208			8.45					0.35	0.0100413
	2.85	-274.2	887.136			8.9					0.36	0.00938187
	2.9	330.8	1028.14			3.7					0.37	0.00893498
	2.95	332.8	971.376			4.65					0.38	0.00818972
	3	390.2	622.384			28.15					0.39	0.00758615
	3.05	271.6	2035.87			1.7					0.4	0.00697032
	3.1	392.8	2336.58			13.05					0.41	0.00646621
	3.15	445.2	2709.98			9.2					0.42	0.00602205
	3.2	-47.2	1995.38			6.65					0.43	0.00561059
	3.25	292.6	2676.39			50.7					0.44	0.00508468
	3.3	344.2	1615.06			37.2					0.45	0.0046705
	3.35	930.6	1894.75			3.2					0.46	0.00451654
	3.4	770.4	989.568			49.3					0.47	0.00425631
	3.45	1084.2	1683.26			5.25					0.48	0.00394976
	3.5	453.6	1474.71			1.55					0.49	0.00358326
	3.55	284.2	1316.46			4.05					0.5	0.00332712
	3.6	-733.6	568.688			6.05					0.51	0.00313773
	3.65	-586.4	1643.11			5.35					0.52	0.00291429
	3.7	-493	1821.24			78.3					0.53	0.00274399
	3.75	-82.8	870.624			17.85					0.54	0.00268131
	3.8	-15	1606.6			4.4					0.55	0.00252735
	3.85	231.2	1827.3			22.55					0.56	0.00230936
	3.9	11.6	1123.27			13.9					0.57	0.00219083
	3.95	-91.6	915.328			4					0.58	0.00204641
	4	-322.4	2293.99			17.65					0.59	0.00182433
	4.05	-239.8	2064.98			18					0.6	0.00180253
	4.1	-196.2	1555.5			31.85					0.61	0.00162677
	4.15	-416.4	1354.11			29.45					0.62	0.00150006
	4.2	-691	1967.88			38.05					0.63	0.00132022
	4.25	-556.8	833.144			52.4					0.64	0.00125618
	4.3	-185.6	899.848			12.7					0.65	0.0011213
	4.35	144.6	1029.43			47.4					0.66	0.00100004
	4.4	1273.6	549.112			17.15					0.67	0.000888321
	4.45	1844.6	-375.568			7.2					0.68	0.000794311
	4.5	1770	-288.2			11.65					0.69	0.00069894
	4.55	1067	-911.16			8.4					0.7	0.000656703
	4.6	1027.2	-294.176			13					0.71	0.000585856
	4.65	-432.8	-90.176			26.95					0.72	0.000534083
	4.7	-742	18.96			53.45					0.73	0.000425086
	4.75	193.2	574.344			7.15					0.74	0.000407374
	4.8	817.6	1482.59			13.25					0.75	0.000354238
	4.85	1388	1071.76			4.3					0.76	0.000286116
	4.9	2819.8	955.616			0.6					0.77	0.000283391
	4.95	3359.4	1023.05			27.55					0.78	0.000275216
	5	2831.8	44.256			13					0.79	0.00023298
	5.05	2749.8	-562.384			25.15					0.8	0.000217993
	5.1	1565.6	-379.248			2.25					0.81	0.000179844
	5.15	839	734.48			0.75					0.82	0.000181207
	5.2	479.4	1416.65			2.9					0.83	0.000137608
	5.25	573.6	1786.51			1.55					0.84	0.000123983
	5.3	468	1787.96			1.7					0.85	0.000126708
	5.35	965.4	1194.97			11.25					0.86	0.000118534
	5.4	798.2	997.744			28.7					0.87	0.000111721
	5.45	360.6	511.352			49.3					0.88	0.000102184
	5.5	-66.8	213.944			35.6					0.89	7.90224e-05
	5.55	7.4	292.408			9.1					0.9	0.000100822
	5.6	-258.8	518.904			8.85					0.91	8.58347e-05
	5.65	-173.2	56.856			14.3					0.92	7.4935e-05
	5.7	410.2	-218.416			14.85					0.93	8.44722e-05
	5.75	246.4	-611.912			55.05					0.94	6.94852e-05
	5.8	288	-1032.04			25.7					0.95	7.22101e-05
	5.85	437.6	-1379.41			8.5					0.96	5.17733e-05
	5.9	764.2	-1799.54			14.7					0.97	5.44982e-05
	5.95	428	-1898.84			10.5					0.98	4.90484e-05
	6	628.6	-565.088			3					0.99	5.85856e-05
	6.05	569.2	-478.536			32.3					1	4.08737e-05
	6.1	631.4	-7.712			5.1					1.01	3.95112e-05
	6.15	644.4	-123.952			2.85					1.02	4.22361e-05
	6.2	887.6	439.192			2					1.03	4.22361e-05
	6.25	919.4	215.048			66.25					1.04	2.45242e-05
	6.3	1110.4	1068.77			6.95					1.05	3.54238e-05
	6.35	733.8	1155.3			7.3					1.06	4.08737e-05
	6.4	519.2	2461.86			23.4					1.07	2.9974e-05
	6.45	165.2	2740.78			14.35					1.08	2.72491e-05
	6.5	1026	2700.32			16.95					1.09	2.31617e-05
	6.55	628.8	2291.7			11.3					1.1	2.17993e-05
	6.6	1271.6	3384.47			4.4					1.11	1.77119e-05
	6.65	1210.6	2925.15			7.1					1.12	1.4987e-05
	6.7	1282.8	2500.98			3.8					1.13	2.17993e-05
	6.75	342.8	2286.98			21.4					1.14	1.4987e-05
	6.8	570	1622			11.05					1.15	2.17993e-05
	6.85	803.2	131.744			2.25					1.16	1.90744e-05
	6.9	246.4	-273.312			2.6					1.17	1.4987e-05
	6.95	501.2	-213.696			2.75					1.18	1.08996e-05
	7	310.2	-307.216								1.19	1.36246e-05
	7.05	-131.2	-406.104								1.2	5.44982e-06
	7.1	-322	359.56
	7.15	608.4	470.128
	7.2	135.2	562.184
	7.25	1234.4	642.048
	7.3	1786	828.92
	7.35	1735.8	854.736
	7.4	1428.4	609.328
	7.45	1734.6	247.032
	7.5	880.6	155.152
	7.55	1079	1242.28
	7.6	358.2	633.544
	7.65	939.8	1026.82
	7.7	1142	1135.24
	7.75	1127	1536.24
	7.8	822.8	1276.78
	7.85	1507	1736.44
	7.9	857.2	1922.82
	7.95	522	2761.04
	8	105.2	2480.78
	8.05	-397.4	2451.39
	8.1	-735.6	2526.45
	8.15	-569.8	2420.78
	8.2	-842.8	1639.42
	8.25	-476.6	1094.73
	8.3	-247	730.96
	8.35	-315.4	382.432
	8.4	-751	121.28
	8.45	210.8	530.936
	8.5	119.2	-52.936
	8.55	522	225.64
	8.6	950.4	631.968
	8.65	1187.8	1311.38
	8.7	-57.6	1227.21
	8.75	481.4	2441.49
	8.8	689.4	1851.45
	8.85	1483.2	1595.14
	8.9	1077.2	1350.62
	8.95	1769.8	1685.42
	9	1162	1998.04
	9.05	1223.6	1781.31
	9.1	414.8	1643.82
	9.15	661.2	1296.1
	9.2	897	246.04
	9.25	1327.2	-224.376
	9.3	1551	499.12
	9.35	1156	741.52
	9.4	1918.8	1070.7
	9.45	2295.4	1110.57
	9.5	1810.2	882.584
	9.55	1302.8	10.176
	9.6	1118.6	-974.488
	9.65	355.2	-1785.02
	9.7	140.2	-1947.42
	9.75	405.2	-1851.42
	9.8	393	-1474.44
	9.85	579.6	-241.568
	9.9	952.4	-93.992
	9.95	1064.8	828.416
	10	1465	952.4
	10.05	1629.4	1082.05
	10.1	1633.6	834.312
	10.15	2092.8	1003.38
	10.2	1825.4	653.568
	10.25	1594.6	1363.43
	10.3	1905	825.8
	10.35	1831.8	1083.86
	10.4	1138.8	1146.7
	10.45	639.6	1253.63
	10.5	902.6	1221.79
	10.55	191.8	2505.86
	10.6	488.4	2742.13
	10.65	315.4	2810.37
	10.7	112.2	3256.02
	10.75	-292	2128.76
	10.8	-436.4	807.912
	10.85	223.6	-853.488
	10.9	667.6	-445.608
	10.95	1183.6	-126.288
	11	1300.8	672.736
	11.05	1694.4	1333.25
	11.1	1258.6	1811.71
	11.15	828.2	1678.14
	11.2	934.8	784.616
	11.25	1290.8	116.136
	11.3	991.2	-268.296
	11.35	989.8	538.416
	11.4	1821.4	696.888
	11.45	1761.2	1216.3
	11.5	919.2	1690.86
	11.55	1087.6	1893.19
	11.6	480	1617.6
	11.65	-68.4	2119.67
	11.7	-312	2318.56
	11.75	276	2150.12
	11.8	120.2	2096.58
	11.85	586	1668.52
	11.9	870.2	499.584
	11.95	484	-611.92
	12	200.2	-199.216
	12.05	80.8	276.136
	12.1	-136.6	298.528
	12.15	-184.6	509.368
	12.2	505.4	850.568
	12.25	282.2	1373.82
	12.3	506	833.72
	12.35	558	1367.96
	12.4	758.8	1903.7
	12.45	416	2662.12
	12.5	806.6	2114.67
	12.55	476.4	2382.89
	12.6	46.8	1682.26
	12.65	-746.4	1120.71
	12.7	-153.4	776.272
	12.75	-372.2	62.576
	12.8	-210.6	-571.952
	12.85	428.4	-766.472
	12.9	585.2	-292.416
	12.95	191.2	-148.696
	13	53.2	710.544
	13.05	385.2	1089.98
	13.1	-43.8	1211.3
	13.15	39	422.88
	13.2	-109.8	358.384
	13.25	-70.2	15.216
	13.3	-372.4	380.792
	13.35	-227.2	1372.58
	13.4	-366.6	2102.93
	13.45	-461.8	1581.54
	13.5	-136.8	2083.74
	13.55	161.4	2127.09
	13.6	190.4	1516.77
	13.65	730.4	867.768
	13.7	401.2	774.104
	13.75	177.4	39.608
	13.8	305.2	-127.416
	13.85	351.4	122.088
	13.9	-283.4	167.672
	13.95	283.2	459.544
	14	520.4	442.168
	14.05	7.8	681.176
	14.1	-517.6	924.608
	14.15	-51	1300.48
	14.2	-167	1121.56
	14.25	-120.2	1749.82
	14.3	-18.4	1881.47
	14.35	679.8	1701.42
	14.4	221.4	2346.89
	14.45	75.6	1919.75
	14.5	-111.2	1553.9
	14.55	399.6	764.032
	14.6	-191.8	829.944
	14.65	-123	272.24
	14.7	-228.6	880.488
	14.75	-209.6	567.968
	14.8	-583.2	1326.26
	14.85	6.6	1180.27
	14.9	-277.2	786.176
	14.95	-223	275.64
	15	-563	326.64
	15.05	-395	20.4
	15.1	-692	264.36
	15.15	22.6	974.992
	15.2	381.4	918.888
	15.25	296.4	1703.89
	15.3	297.4	2180.21
	15.35	415.8	1407.34
	15.4	398.4	809.528
	15.45	126.6	1172.67
	15.5	324.4	742.648
	15.55	817.2	570.024
	15.6	585	1636.4
	15.65	405.4	1699.37
	15.7	711.6	1682.07
	15.75	782	1389.84
	15.8	526.6	1551.07
	15.85	789.2	1566.66
	15.9	218.6	1971.11
	15.95	155.6	2443.95
	16	785	2995.8
	16.05	359.8	3202.42
	16.1	263.8	2889.5
	16.15	1045.4	2769.97
	16.2	847.2	2223.22
	16.25	198	2128.16
	16.3	262	1540.24
	16.35	349.2	1054.26
	16.4	-98.4	1635.87
	16.45	200.2	1654.58
	16.5	-89.2	1584.94
	16.55	-48.8	1190.9
	16.6	41	797.92
	16.65	260	85.8
	16.7	-60	642.2
	16.75	245.6	978.152
	16.8	160.6	988.752
	16.85	457.2	2210.62
	16.9	543.8	2169.9
	16.95	708.4	2050.73
	17	1246.4	1415.09
	17.05	1380.6	1643.75
	17.1	1000.6	732.952
	17.15	1072.4	863.808
	17.2	1177	886.24
	17.25	586.8	1594.26
	17.3	1074.4	1919.25
	17.35	1164.8	2020.42
	17.4	909.4	1778.25
	17.45	367.2	1662.62
	17.5	1173	1222.16
	17.55	531.6	-21.528
	17.6	966.4	75.888
	17.65	1119	-95.32
	17.7	1398.6	517.712
	17.75	512.2	605.424
	17.8	771.4	2000.49
	17.85	114.2	2456.46
	17.9	28	2860.56
	17.95	127.4	2279.41
	18	576.6	2080.67
	18.05	978.4	1600.93
	18.1	896.2	1634.9
	18.15	1134.6	2400.83
	18.2	1284.2	3227.66
	18.25	1008.8	3577.9
	18.3	469.8	3783.22
	18.35	264.4	3570.25
	18.4	-13.8	3099.3
	18.45	124.4	2950.25
	18.5	619	3009.28
	18.55	1115	2469.4
	18.6	1710.2	2089.98
	18.65	1985	1836.4
	18.7	2409	1377.48
	18.75	2445.2	649.784
	18.8	1682.8	816.776
	18.85	1060	505.6
	18.9	574.4	-300.152
	18.95	257.4	-784.592
	19	-169.4	-583.848
	19.05	306.6	-77.328
	19.1	951.2	1092.9
	19.15	1530.8	1288.54
	19.2	1205.4	1065.17
	19.25	1387.4	1084.01
	19.3	1253.4	1244.53
	19.35	1275.4	792.168
	19.4	329.2	1436.26
	19.45	660.6	1553.75
	19.5	674.2	1769.46
	19.55	335.8	1095.74
	19.6	-380.4	1083.03
	19.65	629.6	141.632
	19.7	116.8	-113.944
	19.75	177.4	-1010.39
	19.8	525.2	-1048.02
	19.85	472.2	-951.376
	19.9	-417.4	-515.608
	19.95	-29.2	479.336
	20	-205.2	1480.02
	20.05	-367.4	1926.19
	20.1	29.2	941.864
	20.15	1493.6	392.112
	20.2	831.2	164.504
	20.25	618.2	-32.256
	20.3	522	-312.56
	20.35	633.2	153.344
	20.4	-676	1015.88
	20.45	15.8	698.736
	20.5	-98.6	1734.09
	20.55	109.4	1465.85
	20.6	472.8	2094.98
	20.65	793.2	2052.54
	20.7	604.6	1648.23
	20.75	894	355.68
	20.8	1109	878.48
	20.85	1188.2	262.344
	20.9	1664.6	545.632
	20.95	1999.2	703.064
	21	2122	299.24
	21.05	1733	-22.64
	21.1	1945.2	270.984
	21.15	1597	-204.36
	21.2	1556.8	139.856
	21.25	1087.8	636.776
	21.3	1615.2	1799.18
	21.35	665.6	3094.55
	21.4	736.6	3338.87
	21.45	-189.8	3074.58
	21.5	-170.8	3163.86
	21.55	-207.2	2279.78
	21.6	48.8	862.896
	21.65	-151.2	1087.9
	21.7	658.8	1566.7
	21.75	517.8	1756.18
	21.8	-265	1531.6
	21.85	-20.4	1289.63
	21.9	49.6	1204.23
	21.95	755.8	1213.34
	22	885.2	422.184
	22.05	808.2	472.944
	22.1	647.6	1229.19
	22.15	665	165.6
	22.2	-320.6	-12.552
	22.25	185.8	314.936
	22.3	1183.8	656.696
	22.35	1020.2	392.984
	22.4	1459.4	1515.05
	22.45	1698.8	1799.9
	22.5	1098.4	2345.93
	22.55	497.8	2308.18
	22.6	641.4	1642.89
	22.65	332.8	1077.18
	22.7	-609	839.52
	22.75	311.8	848.656
	22.8	553.6	779.512
	22.85	541.6	1431.27
	22.9	493	1504.76
	22.95	1306.2	1013.7
	23	911.4	77.288
	23.05	985.2	317.184
	23.1	687.8	-268.824
	23.15	504.2	-289.136
	23.2	950	-408.6
	23.25	933.8	424.096
	23.3	1169	395.08
	23.35	1180.6	906.352
	23.4	1035.8	1199.94
	23.45	823.8	1149.5
	23.5	1180.8	228.136
	23.55	998	-552.04
	23.6	1408.2	-1056.26
	23.65	1354.6	-1316.57
	23.7	1092.4	-258.792
	23.75	1023	339.56
	23.8	550	996
	23.85	486.6	948.872
	23.9	758.2	1428.14
	23.95	1084	1187.28
	24	714.4	1391.65
	24.05	855.4	935.168
	24.1	493.4	849.928
	24.15	261.2	1080.7
	24.2	-185.4	1209.23
	24.25	-448.4	1537.47
	24.3	-24.6	2280.37
	24.35	310.8	2093.54
	24.4	123.6	1481.71
	24.45	520.8	2038.94
	24.5	574.2	1830.06
	24.55	-1	1679.08
	24.6	-521.6	2398.53
	24.65	-260.2	3245.02
	24.7	-877.4	1906.39
	24.75	-546.2	1226.1
	24.8	95	1294.8
	24.85	306	531.72
	24.9	401.2	-167.896
	24.95	733.2	478.144
	25	1129.6	384.832
	25.05	1134.4	-198.352
	25.1	1430.2	16.784
	25.15	1505	358.4
	25.2	1420.2	-677.816
	25.25	748.4	-144.472
	25.3	762.6	-620.808
	25.35	631.4	-39.112
	25.4	241.8	-506.944
	25.45	-216.8	242.344
	25.5	-306	478.08
	25.55	-882.8	893.824
	25.6	-867.8	788.824
	25.65	-812.8	1339.42
	25.7	394.4	2017.45
	25.75	571.4	1354.49
	25.8	327.2	1739.42
	25.85	606	2355.72
	25.9	984.8	2461.22
	25.95	658	2214.76
	26	1241.2	2811.9
	26.05	1867	2553.84
	26.1	1588	1698.16
	26.15	1118	1625.36
	26.2	377.6	945.392
	26.25	-541.2	534.896
	26.3	-1010.8	1449.86
	26.35	-980.8	770.264
	26.4	-676.4	-186.088
	26.45	35.2	-529.016
	26.5	648.6	140.512
	26.55	979.6	-196.968
	26.6	1299.8	1077.42
	26.65	1271	1387.52
	26.7	1119.4	1708.65
	26.75	947.6	1571.39
	26.8	236.8	976.456
	26.85	-481.8	226.144
	26.9	-550	349.2
	26.95	-1074.6	996.768
	27	-1355.6	1029.05
	27.05	-773.6	1227.89
	27.1	-847.8	1745.82
	27.15	-160.4	1597.43
	27.2	760.4	530.768
	27.25	1185.2	-220.816
	27.3	1213.6	-511.888
	27.35	1862.4	-747.992
	27.4	1566.8	167.856
	27.45	803.2	1664.34
	27.5	877.8	3187.78
	27.55	1389.8	3618.22
	27.6	1625.8	4360.34
	27.65	1515	3691.8
	27.7	1878.2	2820.94
	27.75	2107	1492.64
	27.8	1439.2	1274.26
	27.85	1132.4	125.008
	27.9	1603	-335.24
	27.95	1525	-449.8
	28	975.4	-459.432
	28.05	862.6	-452.408
	28.1	846.6	0.872
	28.15	-248.6	396.688
	28.2	-84.8	343.784
	28.25	-110.2	837.216
	28.3	248.8	403.096
	28.35	65.2	500.384
	28.4	191.6	763.272
	28.45	-151.8	1453.54
	28.5	-228.6	2381.09
	28.55	-701.6	3276.53
	28.6	-293.4	3261.27
	28.65	-329.6	3458.97
	28.7	-72.4	3281.39
	28.75	-115.4	2251.63
	28.8	292.6	1755.39
	28.85	148.2	1684.54
	28.9	934.4	1053.05
	28.95	1378.4	1009.33
	29	1441.8	525.256
	29.05	954.8	973.616
	29.1	1255.8	874.936
	29.15	876.2	660.504
	29.2	236.4	110.088
	29.25	360.8	1198.14
	29.3	80.4	518.968
	29.35	-504	579.12
	29.4	-187	1294.56
	29.45	-259.4	2049.95
	29.5	-297.8	1012.82
	29.55	555.4	1095.97
	29.6	855.4	528.368
	29.65	1296.4	-260.912
	29.7	744.2	-1290.94
	29.75	810.8	-1877.86
	29.8	471	-2074.48
	29.85	469.8	-1260.38
	29.9	-378.8	-1608.3
	29.95	-116.4	-640.088
	30	-136.2	19.696
	30.05	32.8	1049.78
	30.1	618	1090.36
	30.15	1149.2	1445.06
	30.2	1562	1035.64
	30.25	1323.6	1259.51
	30.3	823.2	911.944
	30.35	-119.8	698.184
	30.4	-153.8	635.304
	30.45	-545.2	392.216
	30.5	106.8	64.656
	30.55	676.8	289.856
	30.6	830.8	-67.264
	30.65	1009.8	1089.02
	30.7	1299.4	1171.25
	30.75	739.2	1591.66
	30.8	1094.8	884.616
	30.85	918	641.76
	30.9	842.2	-538.976
	30.95	869.8	-108.384
	31	806.4	-551.512
	31.05	438.6	-645.088
	31.1	1132.6	-352.608
	31.15	639.6	-74.368
	31.2	648	233.96
	31.25	1108	577.76
	31.3	1165.8	1003.74
	31.35	650.4	1507.77
	31.4	602.2	1645.62
	31.45	653.4	771.128
	31.5	906.8	611.056
	31.55	855	589
	31.6	469.8	261.416
	31.65	564.2	1034.06
	31.7	271.4	1660.49
	31.75	-338.6	1889.49
	31.8	-171.8	2901.94
	31.85	-113.2	3495.26
	31.9	213.4	3151.33
	31.95	74.4	3734.85
	32	147.8	3555.18
	32.05	172.6	3011.99
	32.1	1166.4	2313.09
	32.15	631.4	1891.69
	32.2	1022.8	812.776
	32.25	1046.8	897.056
	32.3	635.6	-92.848
	32.35	331.4	-63.912
	32.4	413	-249.24
	32.45	586.8	-191.144
	32.5	426.6	-228.328
	32.55	651.6	251.872
	32.6	306.8	422.056
	32.65	-208.2	39.656
	32.7	-1011.6	507.728
	32.75	-915.6	965.048
	32.8	-1332	1062.36
	32.85	-1540	1540.4
	32.9	296.8	2108.86
	32.95	881.2	1727.3
	33	600	828.6
	33.05	782.4	979.808
	33.1	1061.8	816.456
	33.15	-688	601.04
	33.2	-614.4	1135.75
	33.25	14.2	1690.46
	33.3	148	1819.36
	33.35	572.2	1602.82
	33.4	1219	2276.68
	33.45	1342.2	1301.42
	33.5	1322.4	1402.21
	33.55	1162.6	1235.79
	33.6	531.2	1492.3
	33.65	16.4	1626.69
	33.7	-142.4	1284.99
	33.75	-250.8	1828.46
	33.8	-62.8	1610.42
	33.85	-573.6	1809.29
	33.9	-290.6	1053.45
	33.95	-857.8	1047.22
	34	-873.6	326.288
	34.05	-360.6	761.048
	34.1	29.8	483.016
	34.15	-30.4	645.432
	34.2	749.2	1580.66
	34.25	444.4	1016.05
	34.3	269.6	1344.23
	34.35	0.2	1179.18
	34.4	117	1797.44
	34.45	-631.4	1535.51
	34.5	-188	2237.64
	34.55	-429.8	1291.78
	34.6	609.2	1425.46
	34.65	747.4	1855.61
	34.7	1227.6	2455.39
	34.75	1313	2590.96
	34.8	1083.8	3230.9
	34.85	673.6	2911.71
	34.9	856.8	2659.46
	34.95	856.6	2371.67
	35	519	1756.88
	35.05	427	1638.24
	35.1	396.6	2370.87
	35.15	128.8	2696.5
	35.2	480.6	2946.95
	35.25	515.4	3855.37
	35.3	636.6	3633.87
	35.35	582.2	3512.62
	35.4	540.2	2667.38
	35.45	128.4	2120.53
	35.5	157.8	2276.38
	35.55	384	1831.28
	35.6	93.2	1424.94
	35.65	-268.6	1944.89
	35.7	-233.8	2448.7
	35.75	-347.4	1830.79
	35.8	-993.2	2364.66
	35.85	-1018.6	3406.29
	35.9	-991.4	3468.31
	35.95	-657.2	3548.58
	36	-350.2	3522.22
	36.05	-48	3612.84
	36.1	358.8	2340.1
	36.15	453.8	1108.3
	36.2	684.8	977.216
	36.25	579.2	661.264
	36.3	1053.4	182.128
	36.35	957	550.24
	36.4	1348.4	688.328
	36.45	931.6	756.472
	36.5	811	981.52
	36.55	528.2	1280.34
	36.6	579.8	2228.02
	36.65	784	2994.68
	36.7	301.8	2678.06
	36.75	-111.6	2311.93
	36.8	300.4	2666.37
	36.85	273.6	894.912
	36.9	90.4	415.968
	36.95	81.8	170.656
	37	607.8	673.376
	37.05	-82.2	772.576
	37.1	420.8	2228.54
	37.15	509.2	1713.46
	37.2	1306.2	2058.7
	37.25	536.6	2183.87
	37.3	538.2	2087.94
	37.35	-382.6	913.008
	37.4	-231.8	1752.94
	37.45	-616.8	1321.34
	37.5	241	814.52
	37.55	597.6	-46.408
	37.6	931.2	1049.1
	37.65	424.4	975.648
	37.7	427.6	1296.79
	37.75	321.8	1930.86
	37.8	265.8	2252.54
	37.85	590.6	1832.15
	37.9	948.4	1218.93
	37.95	1208.6	759.312
	38	1044.4	-45.352
	38.05	1709	95.88
	38.1	1501.4	-550.312
	38.15	1694.2	350.264
	38.2	1401.4	591.888
	38.25	2145.2	1382.78
	38.3	2070.4	1526.77
	38.35	2139.2	1756.06
	38.4	1667.6	1440.99
	38.45	1453	1174.76
	38.5	366.4	1054.49
	38.55	-395.4	1309.23
	38.6	-875.8	1734.26
	38.65	-857.4	1819.19
	38.7	-349.4	2310.75
	38.75	293.4	1605.93
	38.8	876	1159.72
	38.85	1721.4	1231.89
	38.9	1576.8	1236.06
	38.95	1776	1375.52
	39	1427	1981.04
	39.05	906.2	2276.9
	39.1	505.2	1841.18
	39.15	985.6	1876.35
	39.2	1074.4	1577.05
	39.25	1400	1772
	39.3	1661.8	1592.26
	39.35	1802.6	1849.19
	39.4	1198	1572.96
	39.45	474.6	1525.03
	39.5	810.2	1233.98
	39.55	361.8	1501.06
	39.6	288.2	1225.54
	39.65	470	926.2
	39.7	821.2	1231.7
	39.75	-45.2	1204.22
	39.8	389	617.48
	39.85	220	861.6
	39.9	276.2	986.504
	39.95	535.8	819.936
	40	1348.2	700.544
	40.05	1312.6	796.592
	40.1	1239.4	423.648
	40.15	1211.6	496.472
	40.2	743.2	-183.856
	40.25	-0.8	-382.136
	40.3	-539.2	92.136
	40.35	-272.6	687.008
	40.4	26.2	725.304
	40.45	630.2	1486.38
	40.5	770.8	1756.34
	40.55	1080.8	1831.34
	40.6	1490.6	2240.35
	40.65	1448	2635.96
	40.7	868.6	3750.11
	40.75	617.6	4046.99
	40.8	308	3499.36
	40.85	-595	3499
	40.9	-479.8	3231.58
	40.95	-366.8	1874.74
	41	291.8	1904.66
	41.05	887.8	1817.78
	41.1	1215.2	172.384
	41.15	1096.2	29.704
	41.2	1171	154.72
	41.25	739.2	-413.536
	41.3	668.2	133.944
	41.35	818.4	1631.53
	41.4	831.4	1476.69
	41.45	1083	1240.76
	41.5	1339	1288.08
	41.55	1664.8	743.816
	41.6	1536.6	88.872
	41.65	1216.2	225.304
	41.7	1030.6	378.752
	41.75	1129.6	401.432
	41.8	911.6	470.472
	41.85	981.8	108.256
	41.9	1154	683.28
	41.95	1136	799.12
	42	331.6	1176.07
	42.05	478.2	5.144
	42.1	1071.4	-379.512
	42.15	1187.6	-1640.81
	42.2	1210.2	-1907.42
	42.25	1832.8	-1998.42
	42.3	1058.6	-686.888
	42.35	444.2	437.264
	42.4	190.8	1539.54
	42.45	-611.8	1653.74
	42.5	-1163.8	1719.9
	42.55	-899.4	2255.75
	42.6	-1188.2	2524.26
	42.65	-951.8	2572.94
	42.7	-513.8	2175.5
	42.75	-280.4	2692.03
	42.8	-258.2	1685.06
	42.85	6.4	1224.89
	42.9	510	1389
	42.95	546.6	1853.07
	43	296.4	1291.29
	43.05	279.6	1788.83
	43.1	271.2	1472.5
	43.15	-23.2	1904.06
	43.2	140.4	2420.57
	43.25	699.8	2298.42
	43.3	899.6	2857.63
	43.35	533.2	3045.34
	43.4	-78.2	2368.06
	43.45	-179.6	2237.17
	43.5	-245.2	2787.22
	43.55	187	2247.04
	43.6	172.2	2196.42
	43.65	599.6	2068.23
	43.7	624.4	1572.65
	43.75	810.8	1202.94
	43.8	334	1189.48
	43.85	946.2	681.504
	43.9	419.6	1500.43
	43.95	345.6	2182.35
	44	-153.6	2548.49
	44.05	84.8	2842.22
	44.1	302.2	3031.62
	44.15	648.2	2221.14
	44.2	849.2	1590.26
	44.25	1237.6	786.992
	44.3	708.6	420.912
	44.35	398.8	929.696
	44.4	-228.2	997.056
	44.45	-582.4	1567.79
	44.5	-924.2	1562.54
	44.55	-773.2	1463.26
	44.6	-1059.2	1168.14
	44.65	-28.4	937.672
	44.7	733.6	-162.488
	44.75	979.4	262.448
	44.8	1146	13.52
	44.85	1041.2	106.704
	44.9	456.6	-89.128
	44.95	0.8	512.136
	45	270.4	199.568
	45.05	194.6	1032.83
	45.1	608.6	1261.11
	45.15	875	1925.4
	45.2	1179.4	2191.65
	45.25	704.6	2545.23
	45.3	727.6	2311.99
	45.35	409.6	2466.03
	45.4	672	2195.64
	45.45	217.2	1989.42
	45.5	1036	1946.32
	45.55	738	1276.76
	45.6	1836	1381.72
	45.65	1705.8	1355.34
	45.7	1673.8	2030.3
	45.75	1110.8	2858.34
	45.8	1218.6	3327.91
	45.85	574.4	2484.65
	45.9	544.8	1748.02
	45.95	1068.6	1093.51
	46	987.8	-22.624
	46.05	1197	-452.56
	46.1	594	-353.72
	46.15	160.8	403.736
	46.2	-159.6	116.768
	46.25	-73.2	-672.944
	46.3	-39.6	-744.232
	46.35	1090.8	-278.064
	46.4	1485.8	-623.264
	46.45	1384	106.08
	46.5	1653.8	1663.3
	46.55	1971.8	2095.66
	46.6	1175.8	1247.14
	46.65	1164.6	832.032
	46.7	1316.2	517.504
	46.75	1227.6	-663.008
	46.8	710.2	-732.816
	46.85	964.4	345.248
	46.9	1197.4	893.008
	46.95	1116	-35.48
	47	1228	464.76
	47.05	1750.8	1307.34
	47.1	1969.4	2091.65
	47.15	1828	2763.96
	47.2	1594.6	3162.43
	47.25	1180.6	3091.15
	47.3	771	1568.52
	47.35	336.8	142.656
	47.4	131.2	-782.696
	47.45	495.8	-317.064
	47.5	561	-293.68
	47.55	365.4	645.568
	47.6	199	872.68
	47.65	-314.8	1550.18
	47.7	-827.4	1202.79
	47.75	-1007.4	2202.39
	47.8	-1206	2206.88
	47.85	-874.8	1579.78
	47.9	-607.2	835.976
	47.95	-346.6	870.128
	48	-616	-94.52
	48.05	367.6	-404.808
	48.1	-13.4	27.472
	48.15	-89.2	-112.864
	48.2	-168.2	287.056
	48.25	262.6	956.992
	48.3	-356.4	1084.51
	48.35	-475.2	850.016
	48.4	-392.6	1627.81
	48.45	-528.2	1358.26
	48.5	220.6	699.752
	48.55	194	745.68
	48.6	414.6	1163.63
	48.65	460.6	495.352
	48.7	669.4	487.248
	48.75	-343.8	490.304
	48.8	265	446.2
	48.85	683	1118.76
	48.9	1216	1386.32
	48.95	1420.4	1417.57
	49	1267.4	1287.01
	49.05	1081.8	1480.46
	49.1	967.8	831.776
	49.15	640.6	969.952
	49.2	461	747.72
	49.25	1759	1209.28
	49.3	1873.4	758.128
	49.35	1641.2	627.304
	49.4	1536.8	1297.66
	49.45	2141.4	1926.69
	49.5	1437.4	1642.61
	49.55	815.4	1540.57
	49.6	884	1783.28
	49.65	762	547.84
	49.7	423.6	-91.088
	49.75	135.4	-11.232
	49.8	385.4	1049.57
	49.85	119.2	776.264
	49.9	587.8	451.576
	49.95	-301.4	214.512
	50	-131.8	192.944
	50.05	335.8	-408.864
	50.1	400.2	122.784
	50.15	-136.4	827.112
	50.2	542.2	1238.82
	50.25	583	435.36
	50.3	-436.4	-217.888
	50.35	-542.8	-399.776
	50.4	-322.4	-342.008
	50.45	70.8	-528.264
	50.5	85.4	700.368
	50.55	321	1776.32
	50.6	418.8	1236.7
	50.65	540.6	762.952
	50.7	143.8	1094.3
	50.75	-190.2	735.616
	50.8	497	101.84
	50.85	754.2	462.664
	50.9	435	1592
	50.95	427	1764.64
	51	622	1677.04
	51.05	245	1560.6
	51.1	562	1393.24
	51.15	1120.6	1572.95
	51.2	1003.6	1174.31
	51.25	640.6	1206.75
	51.3	205.8	1274.14
	51.35	413.2	1446.54
	51.4	330.6	1205.35
	51.45	414.6	1864.03
	51.5	1060.8	1584.54
	51.55	1716.8	924.656
	51.6	722	1067.84
	51.65	96.2	-306.696
	51.7	-51.4	-472.488
	51.75	-139	31.72
	51.8	-293.2	1235.66
	51.85	123.8	1435.7
	51.9	585	1925.8
	51.95	566.8	1770.86
	52	483.8	1832.5
	52.05	308.2	1067.74
	52.1	418	995.16
	52.15	1157.4	958.608
	52.2	1140.4	1609.17
	52.25	937.6	1290.39
	52.3	833.8	1484.1
	52.35	412.6	1106.59
	52.4	-218	939.84
	52.45	-210.2	-391.384
	52.5	-490.6	-415.152
	52.55	-765	214.2
	52.6	-780.8	-99.736
	52.65	-1084.4	670.152
	52.7	-1011.4	1069.51
	52.75	-687	855.36
	52.8	-174	283.72
	52.85	685.8	1135.34
	52.9	1119	1564.08
	52.95	1375.8	2119.54
	53	1342.4	2318.21
	53.05	1480.2	2951.18
	53.1	1237.4	2470.01
	53.15	782	1967.24
	53.2	1196	1169.12
	53.25	1919.4	1115.25
	53.3	1754.2	846.464
	53.35	1223.8	234.696
	53.4	1470.2	-231.016
	53.45	1175	-524.6
	53.5	532.4	20.808
	53.55	310.4	-222.632
	53.6	668.4	629.928
	53.65	387.4	866.408
	53.7	268.2	1742.94
	53.75	472.6	1328.99
	53.8	826	1186.52
	53.85	502.4	128.408
	53.9	830	313.6
	53.95	592	-1370.16
	54	1023.6	-1903.89
	54.05	1210	-1383.2
	54.1	1931.8	-648.544
	54.15	1988	-578.84
	54.2	1933.4	1010.73
	54.25	1145	1902
	54.3	623.8	1575.5
	54.35	44.2	1774.86
	54.4	-576.2	1036.5
	54.45	-420.2	341.416
	54.5	-497.6	-719.792
	54.55	-331.8	-1275.66
	54.6	4.6	-2047.37
	54.65	618.6	-1623.49
	54.7	682	-709.36
	54.75	1131.4	284.288
	54.8	1590.2	870.584
	54.85	1496.6	2257.47
	54.9	1101.4	2754.49
	54.95	889.8	1974.82
	55	1000.8	1588.14
	55.05	924.8	1291.82
	55.1	1248.2	497.544
	55.15	1321.8	687.456
	55.2	1029	1496.88
	55.25	1405.6	2157.95
	55.3	1020.4	2670.57
	55.35	252.6	2992.39
	55.4	343.4	2626.93
	55.45	703.8	1981.5
	55.5	55.4	658.768
	55.55	962.4	139.008
	55.6	1387.2	-91.176
	55.65	1043	-228.64
	55.7	1608.6	347.712
	55.75	1521.6	2119.47
	55.8	613.4	2225.73
	55.85	373	2056.76
	55.9	1002.2	1747.42
	55.95	299.8	1606.02
	56	548	702.36
	56.05	659.8	577.416
	56.1	721.8	1432.26
	56.15	737.6	1749.59
	56.2	787.6	1753.39
	56.25	1003.6	982.512
	56.3	147.4	794.008
	56.35	179.6	31.432
	56.4	-179.6	-570.632
	56.45	-63.6	-947.312
	56.5	-419.8	-289.416
	56.55	282.8	100.176
	56.6	-78.2	-373.544
	56.65	156.4	307.488
	56.7	278.4	480.328
	56.75	400.6	673.352
	56.8	-16	383.48
	56.85	253.8	1016.3
	56.9	107.6	956.392
	56.95	356.6	1530.67
	57	816.8	954.456
	57.05	1600	1282
	57.1	2026.8	783.056
	57.15	2585.4	-99.432
	57.2	1903.8	-455.704
	57.25	1849.2	-216.336
	57.3	1690.8	-889.664
	57.35	1184	-500.72
	57.4	726.4	43.288
	57.45	1225.8	617.136
	57.5	366.4	1252.09
	57.55	199.4	1946.05
	57.6	466.4	2982.89
	57.65	576.4	3537.09
	57.7	492.2	3589.82
	57.75	1061.8	2822.06
	57.8	810.6	2664.15
	57.85	852	2239.84
	57.9	1503	2116.96
	57.95	1713.8	1382.3
	58	2337.2	1659.42
	58.05	2252.6	1820.39
	58.1	2188.6	1630.31
	58.15	1663.2	1109.74
	58.2	2539.8	1121.42
	58.25	1999.8	678.816
	58.3	2143.6	1100.11
	58.35	1767.6	119.192
	58.4	1260.2	290.984
	58.45	-75	67.8
	58.5	-404.2	589.936
	58.55	214	494.88
	58.6	528.2	1277.74
	58.65	804.8	1569.02
	58.7	1621.4	1802.09
	58.75	2084.2	2459.66
	58.8	1384.2	2780.66
	58.85	1826.6	3187.87
	58.9	1020.6	3368.15
	58.95	1292.8	3543.58
	59	1543.6	3255.31
	59.05	2725	3334
	59.1	2881	3373.12
	59.15	5369.4	3642.25
	59.2	4895.4	4442.57
	59.25	5573.8	4561.7
	59.3	5298.6	4278.91
	59.35	5469.4	4067.05
	59.4	4625.6	3507.35
	59.45	5259	2915.08
	59.5	4813.2	2167.34
	59.55	5479	1514.08
	59.6	6215.8	2097.54
	59.65	6394.4	2907.85
	59.7	6637.6	3445.59
	59.75	6460.8	2924.34
	59.8	6548.2	3539.94
	59.85	6363.2	3062.54
	59.9	6009.4	2164.45
	59.95	5765.4	1187.17
	60	6746	1684.92
	60.05	6819.4	1985.25
	60.1	6532.6	1287.99
	60.15	7109.6	1662.23
	60.2	7422	2405.44
	60.25	6538.4	3027.33
	60.3	6359.2	2803.86
	60.35	6028.6	3556.91
	60.4	6168.4	3219.13
	60.45	5502.8	3244.58
	60.5	6316.2	2804.1
	60.55	6223	2755.36
	60.6	6815.6	3265.55
	60.65	6838.4	3769.73
	60.7	7796	4220.12
	60.75	6794.6	4656.43
	60.8	6554.6	5093.83
	60.85	6143.6	4762.31
	60.9	6409.2	5824.86
	60.95	6492.2	5422.82
	61	7141.8	5840.26
	61.05	7925.4	5850.97
	61.1	8171.8	5590.06
	61.15	7719.2	4487.26
	61.2	7225.6	4514.75
	61.25	7566.4	4794.09
	61.3	6423.4	4371.53
	61.35	6623.8	3804.5
	61.4	6249.8	4441.02
	61.45	5841.4	4625.89
	61.5	5348.2	4268.14
	61.55	5609.4	4605.05
	61.6	5754.8	5014.02
	61.65	6118.4	4710.13
	61.7	6552	4176.84
	61.75	6239.4	3768.25
	61.8	6613.6	3245.31
	61.85	5938	3691.76
	61.9	5862	3383.24
	61.95	5187	3754.24
	62	5237.2	3607.82
	62.05	4679.8	4186.62
	62.1	5456.8	3391.86
	62.15	5542.2	3572.02
	62.2	6758.6	2805.51
	62.25	6752.8	3362.78
	62.3	7039.8	2347.02
	62.35	6342.6	2684.19
	62.4	6570.6	3006.35
	62.45	5631	3078.92
	62.5	5989.8	3006.22
	62.55	5651.6	4804.67
	62.6	5614.6	5146.43
	62.65	5125.4	5294.77
	62.7	5346	5522.32
	62.75	4587.2	4801.42
	62.8	5146.4	3562.49
	62.85	5312.8	3263.58
	62.9	4948.6	2695.71
	62.95	5036.2	2249.3
	63	6261.6	2137.27
	63.05	5885.8	2265.54
	63.1	5716.6	2225.67
	63.15	6705.4	2364.77
	63.2	6420.2	3079.18
	63.25	5922	3366.04
	63.3	6015	2742.2
	63.35	6005.8	2866.74
	63.4	5739.4	2616.65
	63.45	6209	3001.48
	63.5	6275.2	3680.98
	63.55	6876	4664.32
	63.6	6943	5011.16
	63.65	6398.4	5377.73
	63.7	5918.8	5010.3
	63.75	5326.6	4471.47
	63.8	5380.2	4654.38
	63.85	5403.6	5048.31
	63.9	5519.6	5030.83
	63.95	5538.4	5007.13
	64	6090.2	5476.58
	64.05	6252.8	5307.98
	64.1	6555.6	4896.35
	64.15	7072.8	4900.98
	64.2	7442.8	5727.18
	64.25	7675	4923.2
	64.3	6989.6	4575.83
	64.35	6883.2	4848.34
	64.4	6707.6	4820.99
	64.45	6117.2	3549.22
	64.5	6099	3691.48
	64.55	6250.2	2596.98
	64.6	6701.8	2035.06
	64.65	6389.6	1603.03
	64.7	6916.8	1501.06
	64.75	6698.6	1401.91
	64.8	6290.4	2763.77
	64.85	5292.8	3218.78
	64.9	5025.4	2877.97
	64.95	4727	2779.64
	65	4555.4	3165.37
	65.05	5352.6	2194.59
	65.1	5093.6	1348.11
	65.15	5870	1320.4
	65.2	5608.2	1424.54
	65.25	6071.8	1455.26
	65.3	5506.4	1607.69
	65.35	5801.6	2377.67
	65.4	6348.2	2477.54
	65.45	7055	2889.8
	65.5	6759.8	2472.82
	65.55	7296	2757.92
	65.6	8007	2138.24
	65.65	7165	2396.8
	65.7	7296.4	2438.49
	65.75	7210.8	3232.14
	65.8	7076.4	3730.29
	65.85	6750.6	4501.35
	65.9	6758.2	5419.94
	65.95	6693	5560.96
	66	7089	4949.68
	66.05	7754.6	5310.83
	66.1	7838.4	4762.73
	66.15	7481.6	3593.67
	66.2	7470.8	3154.94
	66.25	7537.6	3154.79
	66.3	6598	2549.56
	66.35	6523.6	2895.11
	66.4	7105.2	2797.38
	66.45	7378.6	2729.71
	66.5	7644.6	2796.83
	66.55	7484.6	2935.83
	66.6	8719.6	2097.23
	66.65	8238.6	3136.31
	66.7	8423.4	3295.33
	66.75	8009	3036.88
	66.8	8967.6	2589.99
	66.85	8594.4	2953.85
	66.9	9438	2166.76
	66.95	9046.4	2667.09
	67	9073	3134.36
	67.05	9093	3250.96
	67.1	8412.8	4201.38
	67.15	7575.2	4571.58
	67.2	7148	4102.96
	67.25	7051.2	4066.9
	67.3	6340.8	4409.14
	67.35	7162	3436.24
	67.4	7624.6	3303.43
	67.45	8523	3097.36
	67.5	8264.2	2634.46
	67.55	8129.2	2453.46
	67.6	8016.8	2926.06
	67.65	8282.4	3389.41
	67.7	7775.8	3938.54
	67.75	8792.2	4284.22
	67.8	9598.4	4113.93
	67.85	9032.6	3822.19
	67.9	8627.8	3328.78
	67.95	8821.6	3138.47
	68	7991.4	3512.49
	68.05	8099	3281.08
	68.1	8674.2	3253.06
	68.15	9252	3421.44
	68.2	8961	3974.32
	68.25	8679.2	3678.66
	68.3	7811	4541.32
	68.35	7422.6	4919.79
	68.4	7599.4	5078.65
	68.45	7799.6	4335.83
	68.5	8320.4	4135.37
	68.55	8394	3094.68
	68.6	8428.6	3350.71
	68.65	8274.4	3040.85
	68.7	7779.4	3587.85
	68.75	7673.4	3574.33
	68.8	7927	4001.84
	68.85	7938.8	3083.5
	68.9	7637	3534.04
	68.95	8050.6	3229.55
	69	7906.8	2959.26
	69.05	8370	2711
	69.1	8428.4	3577.13
	69.15	7876	3061.12
	69.2	8110.2	3450.58
	69.25	8518.2	3987.14
	69.3	8404.4	5078.25
	69.35	8374.2	4588.26
	69.4	9947.6	4229.79
	69.45	9648.2	3410.94
	69.5	9489.6	3149.43
	69.55	8755	2568.4
	69.6	8611	2705.92
	69.65	7518.8	2871.7
	69.7	8813.8	2868.9
	69.75	8753.8	3156.1
	69.8	9734.4	3113.85
	69.85	10262.6	3072.99
	69.9	9811.2	3612.9
	69.95	8412	4394.64
	70	8767.4	4605.41
	70.05	7932	4627.24
	70.1	7652.8	4031.78
	70.15	8600.4	4020.57
	70.2	9610.2	3718.78
	70.25	9723.6	3655.71
	70.3	10196.2	4148.9
	70.35	10266.2	4422.5
	70.4	9474.8	4523.62
	70.45	8477.4	4116.01
	70.5	7506.4	3958.69
	70.55	7310.8	3290.34
	70.6	7183.8	3885.7
	70.65	7345.4	3620.37
	70.7	7922	3576.44
	70.75	7739.6	3624.03
	70.8	7602.2	3714.42
	70.85	7709.2	3691.46
	70.9	7033	4105.96
	70.95	7108.8	5042.3
	71	7001.6	4648.47
	71.05	7306	4164.32
	71.1	7040	3200.6
	71.15	7744.4	2452.25
	71.2	6826.4	1709.49
	71.25	7454	2393.28
	71.3	7998	3326.36
	71.35	8232.8	3558.98
	71.4	8040.8	3975.54
	71.45	8008.6	4298.31
	71.5	8194.8	4521.22
	71.55	7059	4821.08
	71.6	5908.2	4500.14
	71.65	5887.2	5076.82
	71.7	6709.6	5145.63
	71.75	6502	4583.44
	71.8	6640	4106
	71.85	7584.2	4456.66
	71.9	7849.6	4073.23
	71.95	8308.6	3605.91
	72	8814.6	3800.83
	72.05	9450.6	4228.95
	72.1	9173	4868.76
	72.15	9054.2	4675.46
	72.2	8104	5016.48
	72.25	7876.2	5051.3
	72.3	7213.6	4462.51
	72.35	7581.6	3760.27
	72.4	8504.4	3345.25
	72.45	9074.2	3616.06
	72.5	9117.8	3954.58
	72.55	9797.2	4172.02
	72.6	9555.6	4858.95
	72.65	8472.4	5859.81
	72.7	7569	5519.48
	72.75	7310.4	5502.17
	72.8	7274.6	5495.63
	72.85	7497.4	5202.21
	72.9	7702.8	4539.78
	72.95	8205.4	4516.17
	73	8268.6	3399.51
	73.05	9034.2	2383.06
	73.1	8892.4	1516.61
	73.15	8814.2	1291.26
	73.2	9021.6	1528.07
	73.25	9919.8	1898.22
	73.3	8576.8	3720.06
	73.35	8731	4918.52
	73.4	9463.6	6233.51
	73.45	9804.2	5910.86
	73.5	8886.8	6723.46
	73.55	9064.8	5233.02
	73.6	8346.8	4743.66
	73.65	7343.2	3725.14
	73.7	6269.6	3616.63
	73.75	6694.8	3107.62
	73.8	6410.2	3631.38
	73.85	6283.8	3875.1
	73.9	6318.6	3754.91
	73.95	6618.4	4035.93
	74	5995.6	3168.75
	74.05	6575	3009.4
	74.1	6219.2	2811.66
	74.15	6643.2	2664.54
	74.2	6431.6	2996.27
	74.25	6633.6	3593.11
	74.3	6717.2	3246.82
	74.35	7203.8	3612.7
	74.4	8260.6	3407.55
	74.45	8419.2	2520.06
	74.5	8671.2	2985.7
	74.55	8150.8	3306.74
	74.6	8590	2909
	74.65	7230.6	3373.95
	74.7	8047.8	3245.18
	74.75	7777.8	3374.78
	74.8	7886.8	2804.66
	74.85	7201.2	3041.7
	74.9	7665.8	2211.54
	74.95	6441.2	3325.1
	75	5855.2	3402.78
	75.05	5811.4	4460.69
	75.1	5978.6	4054.91
	75.15	5504	4770.08
	75.2	6064.8	4115.02
	75.25	6339.6	3966.23
	75.3	6288.6	4010.31
	75.35	6463.4	4798.13
	75.4	6669.6	5202.43
	75.45	6436.2	5441.5
	75.5	5764.6	5040.43
	75.55	5913.4	4092.33
	75.6	6628.8	3649.5
	75.65	7215.4	3311.17
	75.7	7204.8	3654.02
	75.75	7970.8	4584.94
	75.8	7406.6	5407.47
	75.85	6482.2	4727.62
	75.9	5755	4142.2
	75.95	5592.2	3677.22
	76	5201	2905.72
	76.05	5507.8	2623.38
	76.1	5635.6	3309.15
	76.15	5413.2	4185.34
	76.2	6631.2	5196.3
	76.25	6924.8	5225.62
	76.3	7479.2	5447.46
	76.35	7674.6	5564.23
	76.4	7546.4	5345.89
	76.45	6612.8	4182.78
	76.5	7638.2	4402.74
	76.55	7063.6	4080.31
	76.6	7233.6	4226.31
	76.65	8040	4068.6
	76.7	8354.6	4470.23
	76.75	7583.8	3889.5
	76.8	7918.2	4047.94
	76.85	7546.4	3184.89
	76.9	7398.6	3345.51
	76.95	7463.8	3865.9
	77	7820.8	4569.54
	77.05	7607.6	4101.59
	77.1	8328.2	4747.14
	77.15	7872.8	4637.58
	77.2	7413.6	3218.31
	77.25	7322.6	3316.99
	77.3	7176.2	2786.9
	77.35	6704.4	2289.25
	77.4	7229.2	1686.26
	77.45	7165.4	2391.17
	77.5	6768.4	2146.53
	77.55	7199	3153.48
	77.6	6981.4	3718.49
	77.65	6328.8	4480.5
	77.7	7436.8	4063.66
	77.75	7040.6	3330.35
	77.8	6193.2	2862.14
	77.85	6039.2	2553.86
	77.9	6252	2404.64
	77.95	5521.6	2929.87
	78	6175.8	3621.54
	78.05	6787.4	4240.41
	78.1	7120	4994.2
	78.15	6817.4	4988.41
	78.2	6602.4	4972.81
	78.25	6847.4	5593.21
	78.3	6702	5851.84
	78.35	6661.2	4735.1
	78.4	6764.6	4840.03
	78.45	6734.6	5273.23
	78.5	6243.2	4451.74
	78.55	6245.4	3482.77
	78.6	6423.8	4356.5
	78.65	7031.6	4699.67
	78.7	7086.6	4129.47
	78.75	7651.2	3549.7
	78.8	8135	3546
	78.85	7729	3576.08
	78.9	7010	2678.2
	78.95	6683.4	2313.93
	79	6021.6	3061.87
	79.05	5935.8	3432.94
	79.1	6405	2615.6
	79.15	6809.8	3139.62
	79.2	7068.2	2804.54
	79.25	6929.4	2632.05
	79.3	5843.4	3052.33
	79.35	5672.2	3482.22
	79.4	5652.6	3883.19
	79.45	5692	5075.64
	79.5	6034	5642.68
	79.55	6497	5411.64
	79.6	6388.6	5088.11
	79.65	5826.6	4497.87
	79.7	6264	4459.28
	79.75	6400	4003.2
	79.8	6671.4	4136.49
	79.85	6926.4	4029.49
	79.9	8094.6	5123.23
	79.95	7891.4	4761.89
	80	7436	5164.92
	80.05	7203.6	4794.11
	80.1	7829	4734.08
	80.15	7663.8	4244.9
	80.2	7634	3580.28
	80.25	8296	2643.12
	80.3	8940.8	2343.34
	80.35	8359.2	2912.66
	80.4	7572.4	1719.01
	80.45	7360	2492.8
	80.5	6473.2	3120.14
	80.55	6418.4	3121.33
	80.6	5629.8	3771.02
	80.65	5949	4799.88
	80.7	5806.6	5281.87
	80.75	5556.2	4875.5
	80.8	4942.2	4633.22
	80.85	5110.8	3204.74
	80.9	4805.2	2634.98
	80.95	4882.6	2393.79
	81	5830.2	2780.58
	81.05	5974.4	2821.25
	81.1	6287.8	2954.58
	81.15	6573.4	3539.13
	81.2	6069.2	2767.46
	81.25	5539.4	3090.05
	81.3	5749.8	3133.82
	81.35	6390.8	3561.54
	81.4	6630.4	2910.97
	81.45	7213.4	4174.13
	81.5	7760.8	4428.94
	81.55	7542.8	5136.18
	81.6	7115.6	6259.35
	81.65	7132.2	6582.02
	81.7	7124.8	5977.02
	81.75	6850.6	5037.75
	81.8	7514.8	5146.82
	81.85	7893.4	4273.13
	81.9	8451.4	4005.89
	81.95	9029.4	3609.85
	82	8904	3805.28
	82.05	8155	3894.8
	82.1	7534.6	4040.63
	82.15	6483	3828.56
	82.2	5203.4	3158.73
	82.25	5184.4	2692.65
	82.3	4877.8	2033.98
	82.35	5645.4	1731.57
	82.4	6324.2	1599.86
	82.45	6930.4	2971.37
	82.5	6992.2	3872.62
	82.55	7222.2	4532.42
	82.6	6602.6	4112.19
	82.65	6080.8	4608.54
	82.7	6544.6	4291.03
	82.75	7247	3950.04
	82.8	7512.8	2754.18
	82.85	7497.4	3189.01
	82.9	7468.6	4094.31
	82.95	7676	3953.92
	83	6821	3658.52
	83.05	7344.2	4113.86
	83.1	8038.4	4521.93
	83.15	7920.2	3496.78
	83.2	7741.8	3576.26
	83.25	8279.4	4187.45
	83.3	7986	5440.32
	83.35	7586.2	4911.9
	83.4	8166.4	5180.09
	83.45	7666.6	5217.27
	83.5	7709.8	5218.82
	83.55	8063.6	3767.71
	83.6	8244.4	3490.85
	83.65	7575.2	3297.58
	83.7	7798.8	2833.3
	83.75	7524.6	2170.03
	83.8	7320	2354.8
	83.85	7354.6	2225.63
	83.9	7490.2	2307.78
	83.95	7706	2716.12
	84	8333	2390.56
	84.05	8223.6	2739.71
	84.1	7628.6	2710.31
	84.15	7755.6	2660.35
	84.2	7530.8	2958.74
	84.25	7087	4480.04
	84.3	6783.8	4415.5
	84.35	6644.8	4737.22
	84.4	6629.2	4545.26
	84.45	6628.4	3819.13
	84.5	6447.2	2548.22
	84.55	6732.4	2495.61
	84.6	7633.4	2571.73
	84.65	7064.4	2749.85
	84.7	6110.2	2910.38
	84.75	5423.8	3753.9
	84.8	5070.2	3438.98
	84.85	4026.6	4027.47
	84.9	4845.6	4143.35
	84.95	5390	5073.8
	85	5698.2	4592.94
	85.05	5584.2	5234.26
	85.1	6284	4269.68
	85.15	6874.2	4841.46
	85.2	7268.4	4301.93
	85.25	7620.8	3342.34
	85.3	7484.2	2399.06
	85.35	7511.2	2631.9
	85.4	6378	1766.16
	85.45	5847.4	1589.41
	85.5	6151.8	2316.66
	85.55	6521.2	3256.1
	85.6	6245	3776.8
	85.65	7455.4	4539.37
	85.7	8052	4493.44
	85.75	7696.4	3354.29
	85.8	8197.8	2990.58
	85.85	8513.2	3080.34
	85.9	7827.8	2439.58
	85.95	7675.8	2439.54
	86	7313.8	3996.1
	86.05	6548.2	3843.34
	86.1	6006.2	3628.3
	86.15	6060.2	3541.98
	86.2	6090.8	3791.34
	86.25	5839.8	3004.22
	86.3	5491	2856.92
	86.35	5244	2448.48
	86.4	4173.8	2470.3
	86.45	3941.8	2241.06
	86.5	4586.6	2314.27
	86.55	5255.6	2828.55
	86.6	5246.2	2879.9
	86.65	5932.6	3113.79
	86.7	5710.8	2697.14
	86.75	5009.2	3375.26
	86.8	4622.6	2957.99
	86.85	5090	3379.6
	86.9	4400.2	3327.18
	86.95	4946.4	4322.09
	87	6040.2	4421.98
	87.05	6621.4	4563.89
	87.1	6121	4237.72
	87.15	6551.2	3520.5
	87.2	6837.2	2718.62
	87.25	6197.8	1942.58
	87.3	5555	3000.8
	87.35	5627	3407.24
	87.4	6097.4	3827.81
	87.45	6053.4	4184.93
	87.5	5928.4	4768.53
	87.55	6214.4	4495.25
	87.6	6162.8	4433.58
	87.65	6188.8	5187.1
	87.7	5980.2	4676.78
	87.75	6443.6	4017.51
	87.8	6354	3528.48
	87.85	6797.6	3535.19
	87.9	6904.2	3160.86
	87.95	6852.4	3395.61
	88	6385.2	4643.98
	88.05	6541.4	5162.09
	88.1	6768.4	4755.33
	88.15	6599.2	4379.86
	88.2	6062.4	4427.61
	88.25	7066.6	3480.87
	88.3	6351.6	2575.47
	88.35	6326.4	2221.89
	88.4	6309.6	2196.03
	88.45	7108.8	2139.3
	88.5	6608.8	2475.9
	88.55	7178	2750.56
	88.6	6678.6	3329.71
	88.65	6680.2	3476.38
	88.7	6109	2755.48
	88.75	6172.6	2693.39
	88.8	6317.2	3011.62
	88.85	6599.4	3603.65
	88.9	7211	4160.52
	88.95	7243	4905.16
	89	6517.8	5917.18
	89.05	6695.6	6060.55
	89.1	6450.8	5891.14
	89.15	5163.4	5640.73
	89.2	5620.8	5128.34
	89.25	6004.4	3866.05
	89.3	5701.8	3645.86
	89.35	5295	3842.2
	89.4	5713.2	3931.34
	89.45	5848	4185.96
	89.5	5730.6	4060.15
	89.55	5594.2	4679.46
	89.6	6434	4418.88
	89.65	7093	3954.96
	89.7	5937.6	3601.19
	89.75	6419.8	3708.42
	89.8	6538.6	2733.71
	89.85	6007.8	2353.18
	89.9	5234.2	2520.46
	89.95	6160.8	2524.14
	90	5549.6	2238.63
	90.05	6409.8	2361.22
	90.1	6287.4	2132.61
	90.15	6630.8	2611.94
	90.2	6808	3023.36
	90.25	7222.4	3228.81
	90.3	6725.4	3214.77
	90.35	6691	3860.32
	90.4	6751.6	4135.87
	90.45	7025	4200.2
	90.5	7054.8	4393.82
	90.55	6802.4	5026.21
	90.6	7617	5011.44
	90.65	7742.2	4467.42
	90.7	6207.2	5051.02
	90.75	6233.8	4962.3
	90.8	6411.6	4036.07
	90.85	7275	3373.4
	90.9	7219.8	3319.02
	90.95	8477.4	3349.01
	91	8822.4	3655.21
	91.05	9632.2	4006.82
	91.1	7836.8	4673.26
	91.15	7691.8	4847.06
	91.2	7006.4	4844.49
	91.25	7230.2	4885.18
	91.3	6280.4	4387.17
	91.35	7410.8	3898.14
	91.4	7977.2	3040.42
	91.45	9481.8	2015.46
	91.5	8993	1130.36
	91.55	8799.8	2075.22
	91.6	8555	2602.8
	91.65	8143.2	2685.74
	91.7	6454.8	2534.42
	91.75	5882.8	2837.18
	91.8	6455.2	1426.98
	91.85	6919.4	435.848
	91.9	7821	835.52
	91.95	8560.6	1556.15
	92	8880	1427.2
	92.05	9173.4	2051.73
	92.1	9631.4	2108.89
	92.15	8994.2	2178.26
	92.2	9296	2531.32
	92.25	9496.2	2888.3
	92.3	9594.8	3139.42
	92.35	8668.6	4136.91
	92.4	8294.4	4335.25
	92.45	7590.6	4477.75
	92.5	7443.6	5320.11
	92.55	6811.8	5476.66
	92.6	6871.8	5250.06
	92.65	6775.6	4998.35
	92.7	6550.8	3619.14
	92.75	5992	3307.44
	92.8	5802.4	3358.21
	92.85	5148.8	3228.3
	92.9	5353.4	3373.73
	92.95	6156	5232.72
	93	6874.2	5324.86
	93.05	7080.8	5523.54
	93.1	7081.8	5757.46
	93.15	7311.8	6450.46
	93.2	6812	5384.04
	93.25	6615.8	4706.34
	93.3	6225.4	4835.57
	93.35	5886.8	4210.86
	93.4	5487	3453.84
	93.45	5271.4	2932.09
	93.5	5493.8	3440.9
	93.55	6106	3089.52
	93.6	6366.6	3074.67
	93.65	6156.8	2801.66
	93.7	5734.4	4353.65
	93.75	5183.4	4063.53
	93.8	4363.4	3295.53
	93.85	4754.2	3836.26
	93.9	5099.6	4334.03
	93.95	6100	3150.4
	94	6095	3031.6
	94.05	5793	4398.36
	94.1	5554.4	4107.85
	94.15	5974	4783.28
	94.2	5986.2	5212.9
	94.25	5715.2	5343.58
	94.3	6166.4	4440.69
	94.35	5989	4637.68
	94.4	5392	4200.64
	94.45	5931.2	3819.5
	94.5	6863	3900.96
	94.55	6981.6	4616.47
	94.6	7675.2	4296.58
	94.65	8080.6	4548.55
	94.7	7896.8	4114.86
	94.75	7811	3834.12
	94.8	7747.8	2623.98
	94.85	7744.4	2593.85
	94.9	7048.4	2224.53
	94.95	6284.6	3287.23
	95	5967.4	3219.41
	95.05	7006.2	4092.5
	95.1	6477.4	4477.81
	95.15	6794.4	4279.85
	95.2	6190.4	3966.17
	95.25	5773.8	4296.3
	95.3	4970.6	3951.35
	95.35	5448	3481.96
	95.4	5643.2	3200.74
	95.45	6518.8	2439.7
	95.5	7226.6	2504.07
	95.55	7897.8	1995.98
	95.6	7899	1919.28
	95.65	8042	1362.24
	95.7	8311.4	2024.29
	95.75	8198.4	1486.53
	95.8	7153.4	1775.73
	95.85	6596.2	2155.9
	95.9	6697.4	3035.41
	95.95	6627.2	1834.02
	96	6556.2	2228.3
	96.05	6878.8	2187.7
	96.1	7054.2	1783.86
	96.15	6931.8	2308.06
	96.2	7134.6	3535.43
	96.25	7272.8	2752.38
	96.3	8214.6	2776.63
	96.35	8516.6	2855.07
	96.4	8169.2	2261.86
	96.45	7558	2225.76
	96.5	8052.8	2908.18
	96.55	7260.6	3279.75
	96.6	7060.6	3969.35
	96.65	7865	3945.6
	96.7	8270.8	3659.94
	96.75	8056.6	4176.07
	96.8	8492.4	4865.21
	96.85	8317.6	4699.79
	96.9	7180.2	4273.18
	96.95	6830.4	4726.77
	97	6137.8	4472.18
	97.05	6114	4399.08
	97.1	6306.6	4128.07
	97.15	6568.8	4896.1
	97.2	6533.6	5146.51
	97.25	7581.2	5436.7
	97.3	7638.4	4830.53
	97.35	7741.6	4878.87
	97.4	8057.2	4746.22
	97.45	9015.2	3726.78
	97.5	8031.8	3361.46
	97.55	7981.8	2898.66
	97.6	8356.8	3414.66
	97.65	8439.2	3602.46
	97.7	8274.8	4079.42
	97.75	8754.4	4356.85
	97.8	8346.6	4623.87
	97.85	8714.8	4013.42
	97.9	8689.2	3562.86
	97.95	8633	3670.96
	98	8736.2	3082.1
	98.05	8705.8	3278.34
	98.1	8841.4	3032.69
	98.15	10028.6	2698.11
	98.2	10330	2679.8
	98.25	10305	2973
	98.3	10101.2	3721.9
	98.35	9321	4529.92
	98.4	8676.6	4831.87
	98.45	8402.6	5054.19
	98.5	8218.6	4940.71
	98.55	8402.4	3971.21
	98.6	8341	3221.92
	98.65	7811.2	3081.9
	98.7	6747.2	3326.42
	98.75	5998.4	3575.53
	98.8	5587.2	2939.22
	98.85	5546.6	3183.27
	98.9	5256	3361.52
	98.95	5529.8	3234.82
	99	6281.8	3292.86
	99.05	6657.6	4024.39
	99.1	6540.8	4285.54
	99.15	6786.4	3797.49
	99.2	6778	3074.36
	99.25	6163.8	2947.3
	99.3	6405.6	3748.55
	99.35	6667.6	3844.79
	99.4	6717	4239.24
	99.45	6465.6	5088.15
	99.5	6776.6	4654.27
	99.55	6468.8	3576.3
	99.6	6911.2	2841.9
	99.65	7023.2	2661.54
	99.7	7298.6	2528.51
	99.75	7679.2	2070.26
	99.8	7753	2490.16
	99.85	6647.8	2693.98
	99.9	6269.8	3599.62
	99.95	6494.2	3427.86
[truncated: 283 more rows]

## Sheet: Fig.2
a	Ku+X4L4	Ku+X4L4+DNA-PKcs		b	bin center	normalized frequency		c	dwell/sec		dwell/sec		d	dwell (Ku+X4L4)/sec	dwell (Ku+X4L4+DNA-PKcs)/sec
	1	0.884451			-0.2	0.000326279			19.35	repeat 1	24.03			21.18	24.03
	1	0.738944			-0.19	0.00071627			11.95	repeat 2	19			17.79	19
	1	0.990014			-0.18	0.00086493			7.4	repeat 3	15.78			18.26	15.78
	1	0.800781			-0.17	0.00118638			32.75
		0.914062			-0.16	0.0014113			56.8
		1.01562			-0.15	0.00172889			12.5
					-0.14	0.00224052			41.1
					-0.13	0.00304173			12.7
					-0.12	0.00363734			79
					-0.11	0.0047938			72.3
					-0.1	0.00620607			19.6
					-0.09	0.00765019			26.2
					-0.08	0.00985402			2.9
					-0.07	0.0124923			4.15
					-0.06	0.0151981			100.9
					-0.05	0.0183392			3.6
					-0.04	0.0221281			36.05
					-0.03	0.0255019			2.3
					-0.02	0.0294752			67.4
					-0.01	0.0329523			74.85
					0	0.0360104			9.15
					0.01	0.0384237			20.35
					0.02	0.0407898			6.3
					0.03	0.0416045			14.4
					0.04	0.0420331			12.55
					0.05	0.0416315			39.8
					0.06	0.040282			15.55
					0.07	0.0388417			11.8
					0.08	0.0367846			12.55
					0.09	0.0346986			2.4
					0.1	0.0321182			6.55
					0.11	0.0295331			28.5
					0.12	0.0272067			50.1
					0.13	0.0245723			7.2
					0.14	0.0222256			4.35
					0.15	0.0201202			12.1
					0.16	0.0183933			12.5
					0.17	0.0163844			33.25
					0.18	0.01506			3.45
					0.19	0.013724			38.45
					0.2	0.0123561			15.45
					0.21	0.0113783			27.85
					0.22	0.0105568			19.65
					0.23	0.0095094			22.35
					0.24	0.00883947			24.7
					0.25	0.00799771			42.1
					0.26	0.00742527			2.05
					0.27	0.0069735			23.8
					0.28	0.00640685			26.05
					0.29	0.00614525			29.3
					0.3	0.0057485			42.85
					0.31	0.00551296			38.5
					0.32	0.00525908			30.85
					0.33	0.00495597			7.5
					0.34	0.00480635			1.2
					0.35	0.00454957			10.05
					0.36	0.00437388			4.4
					0.37	0.00420881			8.2
					0.38	0.00410263			3.8
					0.39	0.00383523			12.35
					0.4	0.00385164			73.75
					0.41	0.00358907			18.75
					0.42	0.00344234			10.3
					0.43	0.00317205			2.7
					0.44	0.00287184			3.2
					0.45	0.00272028			4.65
					0.46	0.00251177			12.85
					0.47	0.00235442			7.2
					0.48	0.00219901			50.85
					0.49	0.00193065			23.75
					0.5	0.00189107			15.8
					0.51	0.00170573			9.45
					0.52	0.00156962			13.55
					0.53	0.00156382			16.2
					0.54	0.00145667			11.4
					0.55	0.00131574			72.7
					0.56	0.00133504			9.2
					0.57	0.0011526			11
					0.58	0.00119411			6.05
					0.59	0.0010049			1.1
					0.6	0.000987526			9
					0.61	0.000922849			20.8
					0.62	0.000841762			52.35
					0.63	0.000765502			11.25
					0.64	0.000709513			7.85
					0.65	0.000750056			31.3
					0.66	0.000636148			2.5
					0.67	0.000584021			12.25
					0.68	0.000537685			1.8
					0.69	0.000502934			11
					0.7	0.000484592			47.15
					0.71	0.000428604			54.1
					0.72	0.000404471			2.05
					0.73	0.000384199			13.1
					0.74	0.000348482			11.55
					0.75	0.000337863			65.7
					0.76	0.000286701			14.7
					0.77	0.000264499			38.5
					0.78	0.000244227			3.05
					0.79	0.000193065			10.8
					0.8	0.00017955			25.5
					0.81	0.000143833			5.15
					0.82	0.000130319			19.75
					0.83	0.000122596			48.95
					0.84	0.000102324			48.85
					0.85	9.36364e-05			1.7
					0.86	8.49485e-05			8.7
					0.87	7.23993e-05			48.4
					0.88	5.50234e-05			29.8
					0.89	4.44049e-05			32.55
					0.9	3.2821e-05			12.5
					0.91	2.60637e-05			24.6
					0.92	2.70291e-05			73.5
					0.93	2.70291e-05			5.3
					0.94	1.35145e-05			78.7
					0.95	2.02718e-05			6.1
					0.96	2.12371e-05			6.85
					0.97	2.22024e-05			10.95
					0.98	1.44799e-05			44.05
					0.99	9.65324e-06			28.65
					1	9.65324e-06			41.45
					1.01	1.44799e-05			6.3
					1.02	6.75727e-06			33.05
					1.03	1.06186e-05			9.4
					1.04	1.06186e-05			4.15
					1.05	1.64105e-05			10.65
					1.06	1.15839e-05			6.7
					1.07	8.68791e-06			2.4
					1.08	5.79194e-06			35.3
					1.09	6.75727e-06			17.9
					1.1	1.54452e-05			4.9
					1.11	9.65324e-06			26.6
					1.12	6.75727e-06			64.3
					1.13	8.68791e-06			6.5
					1.14	4.82662e-06			11.35
					1.15	9.65324e-06			8.85
					1.16	5.79194e-06			69.6
					1.17	6.75727e-06			42.4
					1.18	9.65324e-06			7.8
					1.19	6.75727e-06			69.6
					1.2	0			30.2
									5.7
									8.55
									23.75
									16.55
									5.6
									29.25
									61.25
									13.15
									45.4
									2.35
									36.15
									42
									31.3
									26.75
									9.6
									62.2
									39.35
									38.8
									36.9
									21.25
									102.85
									49.15
									2.05
									2.9
									21.55
									40.4
									22.45
									36.85
									24.4
									13.15
									49.1
									9.9
									7.05
									1.45
									8.75
									51.7
									3.8
									2.5
									5.75
									2.15
									8.7
									2.5
									9.95
									34.95
									40.05
									47.5
									33.75
									7.6
									14.3
									51.2
									8.25
									3.2
									5.4
									10.95
									4.9
									2.5
									16.65
									4.45
									47.25
									6.65
									13.7
									13.15
									5.3
									2.5
									1.3
									16.45
									10.1
									3.3
									20.25
									25.9
									25.95
									54.2
									9.5
									19.7
									41.6
									5.25
									34.4
									57.4
									37.1
									4.35
									20.65
									24.15
									2.05
									12.25
									22.6
									6.1
									5.6
									3.15
									10.1
									26.35

## Sheet: Fig.3
c	bin center	Counts		d	Bin center	Normalized frequency		e	Dwell Bin Center	Counts		dwell /sec		f		FS	FS	FS	CS	CS	CS
	0.8705	15			-0.2	0.000315207			3.67333	18	repeat 1	24.4335			[XLF]/nM	repeat 1	repeat 2	repeat 3	repeat 1	repeat 2	repeat 3
	2.2115	3			-0.19	0.000736266			10.02	10	repeat 2	17.9755			0	0.918033	0.988636	0.972222	0.0819672	0.0113636	0.0277778
	3.5525	2			-0.18	0.000785664			16.3667	10					16.7	0.7	0.910569	0.866071	0.3	0.0894309	0.133929
	4.8935	0			-0.17	0.000919745			22.7133	6					50	0.680556	0.809524	0.852273	0.319444	0.190476	0.147727
	6.2345	0			-0.16	0.00109852			29.06	6					150	0.682353	0.836066	0.628571	0.317647	0.163934	0.371429
	7.5755	1			-0.15	0.001282			35.4067	1					300	0.443548	0.473404	0.62963	0.556452	0.526596	0.37037
	8.9165	0			-0.14	0.00149841			41.7533	2
	10.2575	1			-0.13	0.00194299			48.1	2
	11.5985	0			-0.12	0.00234994			54.4467	4
	12.9395	0			-0.11	0.00266044			60.7933	0
	14.2805	0			-0.1	0.00322969			67.14	3
	15.6215	0			-0.09	0.0040083			73.4867	0
	16.9625	0			-0.08	0.00448817			79.8333	0
	18.3035	0			-0.07	0.00556551			86.18	0
	19.6445	0			-0.06	0.006577			92.5267	1
	20.9855	0			-0.05	0.00792721
	22.3265	0			-0.04	0.00900456
	23.6675	1			-0.03	0.0104536
	25.0085	0			-0.02	0.011752
	26.3495	0			-0.01	0.0132528
	27.6905	0			0	0.0141961
	29.0315	0			0.01	0.0156827
	30.3725	0			0.02	0.0167248
	31.7135	0			0.03	0.0176116
	33.0545	0			0.04	0.0188936
	34.3955	0			0.05	0.0195828
	35.7365	0			0.06	0.020679
	37.0775	0			0.07	0.0216152
	38.4185	0			0.08	0.02102
	39.7595	0			0.09	0.0211424
	41.1005	0			0.1	0.0214552
	42.4415	0			0.11	0.0215822
	43.7825	0			0.12	0.0211541
	45.1235	0			0.13	0.0217751
	46.4645	0			0.14	0.0209212
	47.8055	0			0.15	0.0204649
	49.1465	0			0.16	0.0194134
	50.4875	0			0.17	0.0187666
	51.8285	0			0.18	0.0181855
	53.1695	0			0.19	0.0168142
	54.5105	0			0.2	0.0158074
	55.8515	0			0.21	0.0152734
	57.1925	0			0.22	0.0143937
	58.5335	0			0.23	0.0132387
	59.8745	0			0.24	0.0125706
	61.2155	0			0.25	0.0116509
	62.5565	0			0.26	0.0110605
	63.8975	0			0.27	0.0107382
	65.2385	0			0.28	0.0100466
	66.5795	1			0.29	0.00926801
					0.3	0.0091504
					0.31	0.00834121
					0.32	0.00808717
					0.33	0.0072521
					0.34	0.00697453
					0.35	0.00664757
					0.36	0.00629002
					0.37	0.00576311
					0.38	0.00562903
					0.39	0.00515622
					0.4	0.00499861
					0.41	0.0045705
					0.42	0.00425764
					0.43	0.0042153
					0.44	0.00401771
					0.45	0.00382247
					0.46	0.00378718
					0.47	0.00360841
					0.48	0.00322734
					0.49	0.00330732
					0.5	0.00309796
					0.51	0.00311443
					0.52	0.00295683
					0.53	0.00268161
					0.54	0.00263221
					0.55	0.00261574
					0.56	0.00257105
					0.57	0.00250989
					0.58	0.00266279
					0.59	0.0026181
					0.6	0.00259457
					0.61	0.00277335
					0.62	0.00286509
					0.63	0.00326498
					0.64	0.00337789
					0.65	0.00363899
					0.66	0.00399183
					0.67	0.00459637
					0.68	0.0050339
					0.69	0.00575605
					0.7	0.00619593
					0.71	0.00687339
					0.72	0.00779548
					0.73	0.00839061
					0.74	0.00896927
					0.75	0.00979258
					0.76	0.0103689
					0.77	0.0108299
					0.78	0.0110934
					0.79	0.0115709
					0.8	0.0119332
					0.81	0.0117826
					0.82	0.0112251
					0.83	0.011131
					0.84	0.0104159
					0.85	0.00939504
					0.86	0.00907042
					0.87	0.00820478
					0.88	0.00762847
					0.89	0.00656524
					0.9	0.0057584
					0.91	0.00494216
					0.92	0.00422471
					0.93	0.00357077
					0.94	0.00303916
					0.95	0.00247461
					0.96	0.00198298
					0.97	0.00162543
					0.98	0.00129611
					0.99	0.00106088
					1	0.000825653
					1.01	0.000684516
					1.02	0.000536322
					1.03	0.000383423
					1.04	0.000364605
					1.05	0.000334025
					1.06	0.000249343
					1.07	0.000197592
					1.08	0.00014349
					1.09	0.000167012
					1.1	0.00014349
					1.11	0.000108205
					1.12	0.000101148
					1.13	9.87961e-05
					1.14	6.82164e-05
					1.15	9.40915e-05
					1.16	5.88072e-05
					1.17	4.9398e-05
					1.18	7.52732e-05
					1.19	4.9398e-05
					1.2	2.58752e-05

## Sheet: Fig.4
b	Bin center	Counts		c				d		Ku+XL+PAXX	Ku+XL+PAXX+XLF		e				f		CS	FS	CS	FS	CS	FS
	-0.2	0.000504104			-0.2	0			repeat1	5.5886	12.512			-0.2	0.000279057				Ku+X4L4+PAXX	Ku+X4L4+PAXX	Ku+X4L4+XLF	Ku+X4L4+XLF	Ku+X4L4+XLF+PAXX	Ku+X4L4+XLF+PAXX
	-0.19	0.000999363			-0.19	0			repeat2	5.4866	12.207			-0.19	0.000605058			repeat1	0.272727	0.727273	0.552632	0.447368	0.478261	0.521739
	-0.18	0.00107454			-0.18	0			average	5.5	12.3			-0.18	0.000748499			repeat2	0.215385	0.784615	0.189655	0.810345	0.428571	0.571429
	-0.17	0.0013487			-0.17	0			SD	0.07	0.2			-0.17	0.000844995			repeat3	0.145833	0.854167	0.2	0.8	0.426829	0.573171
	-0.16	0.00162286			-0.16	0								-0.16	0.00104			repeat4	0.0833333	0.916667	0.443478	0.556522	0.443548	0.556452
	-0.15	0.00189702			-0.15	0								-0.15	0.00129			repeat5	0.0483871	0.951613	0.320388	0.679612	0.507812	0.492188
	-0.14	0.00230826			-0.14	0								-0.14	0.00157			average	0.153133	0.846867	0.341231	0.658769	0.457004	0.542996
	-0.13	0.00274604			-0.13	0								-0.13	0.00186			SD	0.0922971	0.0922971	0.156924	0.156924	0.0351189	0.0351189
	-0.12	0.0031219			-0.12	0.000101471								-0.12	0.00226
	-0.11	0.00351546			-0.11	0								-0.11	0.00274
	-0.1	0.00424066			-0.1	0								-0.1	0.00325
	-0.09	0.00481552			-0.09	0								-0.09	0.00388
	-0.08	0.00594312			-0.08	0								-0.08	0.00461
	-0.07	0.00688057			-0.07	0.000101471								-0.07	0.00555
	-0.06	0.00765884			-0.06	0.000101471								-0.06	0.0063
	-0.05	0.0091004			-0.05	0								-0.05	0.00768
	-0.04	0.0102766			-0.04	0								-0.04	0.0086
	-0.03	0.0121383			-0.03	0								-0.03	0.0101
	-0.02	0.0131509			-0.02	0								-0.02	0.01117
	-0.01	0.0148445			-0.01	0								-0.01	0.01234
	0	0.0160915			0	0.000101471								0	0.0134
	0.01	0.0172456			0.01	0								0.01	0.01432
	0.02	0.0187535			0.02	0								0.02	0.01538
	0.03	0.0193505			0.03	0								0.03	0.01628
	0.04	0.0206417			0.04	0.000101471								0.04	0.01737
	0.05	0.0215128			0.05	0								0.05	0.0175
	0.06	0.0216411			0.06	0								0.06	0.01768
	0.07	0.0223663			0.07	0								0.07	0.01728
	0.08	0.0233037			0.08	0								0.08	0.01776
	0.09	0.0224503			0.09	0.000202943								0.09	0.01751
	0.1	0.0227421			0.1	0								0.1	0.01731
	0.11	0.0225299			0.11	0.000101471								0.11	0.01697
	0.12	0.0219595			0.12	0								0.12	0.01668
	0.13	0.0214775			0.13	0								0.13	0.01613
	0.14	0.0222425			0.14	0.000202943								0.14	0.0161
	0.15	0.0210043			0.15	0.000101471								0.15	0.01551
	0.16	0.0213669			0.16	0								0.16	0.01505
	0.17	0.0209115			0.17	0.000304414								0.17	0.01422
	0.18	0.0209822			0.18	0.000304414								0.18	0.0136
	0.19	0.0211591			0.19	0.000202943								0.19	0.01296
	0.2	0.0197087			0.2	0								0.2	0.01254
	0.21	0.0203499			0.21	0.000101471								0.21	0.0124
	0.22	0.0206859			0.22	0.000101471								0.22	0.01201
	0.23	0.0205444			0.23	0.000101471								0.23	0.01096
	0.24	0.019943			0.24	0.000405885								0.24	0.01076
	0.25	0.0199121			0.25	0.000304414								0.25	0.01043
	0.26	0.0194301			0.26	0.000304414								0.26	0.01031
	0.27	0.0190012			0.27	0.000101471								0.27	0.00979
	0.28	0.0189172			0.28	0.000405885								0.28	0.00919
	0.29	0.0180106			0.29	0.000405885								0.29	0.00921
	0.3	0.0180328			0.3	0.000405885								0.3	0.00865
	0.31	0.0170909			0.31	0.000608828								0.31	0.00853
	0.32	0.0163391			0.32	0.000101471								0.32	0.00787
	0.33	0.0156007			0.33	0.000507357								0.33	0.00753
	0.34	0.0140707			0.34	0.000608828								0.34	0.00715
	0.35	0.0131907			0.35	0.000710299								0.35	0.00686
	0.36	0.0126159			0.36	0.000710299								0.36	0.00634
	0.37	0.0112362			0.37	0.00101471								0.37	0.00625
	0.38	0.010343			0.38	0.00131913								0.38	0.00566
	0.39	0.0096841			0.39	0.0014206								0.39	0.00527
	0.4	0.00863609			0.4	0.00131913								0.4	0.00521
	0.41	0.00788878			0.41	0.00162354								0.41	0.00501
	0.42	0.00701323			0.42	0.00162354								0.42	0.00484
	0.43	0.00659757			0.43	0.00202943								0.43	0.00444
	0.44	0.00562031			0.44	0.00304414								0.44	0.00471
	0.45	0.00547439			0.45	0.00243531								0.45	0.00458
	0.46	0.00487742			0.46	0.0021309								0.46	0.00444
	0.47	0.00479341			0.47	0.00405885								0.47	0.00451
	0.48	0.00434679			0.48	0.00466768								0.48	0.00442
	0.49	0.00392228			0.49	0.00365297								0.49	0.00458
	0.5	0.00362601			0.5	0.00507357								0.5	0.00446
	0.51	0.00349777			0.51	0.00690005								0.51	0.00464
	0.52	0.00304673			0.52	0.00568239								0.52	0.0045
	0.53	0.00282121			0.53	0.00710299								0.53	0.00457
	0.54	0.00268413			0.54	0.00629122								0.54	0.00412
	0.55	0.0024763			0.55	0.00801624								0.55	0.0039
	0.56	0.00228173			0.56	0.00913242								0.56	0.00368
	0.57	0.00218887			0.57	0.0111618								0.57	0.00341
	0.58	0.00191029			0.58	0.00994419								0.58	0.00311
	0.59	0.00181743			0.59	0.00994419								0.59	0.00331
	0.6	0.00162286			0.6	0.00974125								0.6	0.00319
	0.61	0.00173783			0.61	0.0118721								0.61	0.00296
	0.62	0.00159191			0.62	0.0132927								0.62	0.00288
	0.63	0.0014504			0.63	0.0133942								0.63	0.00315
	0.64	0.00148578			0.64	0.014003								0.64	0.00343
	0.65	0.00143272			0.65	0.0158295								0.65	0.00363
	0.66	0.00147251			0.66	0.0185693								0.66	0.00413
	0.67	0.00153			0.67	0.0191781								0.67	0.00434
	0.68	0.00140176			0.68	0.019381								0.68	0.00499
	0.69	0.00144156			0.69	0.0210046								0.69	0.00558
	0.7	0.00153442			0.7	0.0257737								0.7	0.00634
	0.71	0.00159191			0.71	0.0262811								0.71	0.00731
	0.72	0.00156537			0.72	0.0290208								0.72	0.00803
	0.73	0.0015698			0.73	0.0283105								0.73	0.00936
	0.74	0.00160075			0.74	0.0315576								0.74	0.01015
	0.75	0.00187933			0.75	0.0361238								0.75	0.01143
	0.76	0.00188818			0.76	0.0379503								0.76	0.01216
	0.77	0.0017113			0.77	0.0343988								0.77	0.01292
	0.78	0.00182627			0.78	0.0379503								0.78	0.01388
	0.79	0.00174667			0.79	0.035515								0.79	0.01395
	0.8	0.0016715			0.8	0.0348047								0.8	0.01482
	0.81	0.00155211			0.81	0.0322679								0.81	0.01509
	0.82	0.00150347			0.82	0.0308473								0.82	0.01523
	0.83	0.00140176			0.83	0.0297311								0.83	0.01464
	0.84	0.00139734			0.84	0.0298326								0.84	0.01445
	0.85	0.00124699			0.85	0.0260781								0.85	0.01394
	0.86	0.00133543			0.86	0.0273973								0.86	0.01321
	0.87	0.0012691			0.87	0.0258752								0.87	0.01209
	0.88	0.00103916			0.88	0.0216134								0.88	0.01089
	0.89	0.000937456			0.89	0.0199899								0.89	0.00974
	0.9	0.000734046			0.9	0.0154236								0.9	0.00861
	0.91	0.000605809			0.91	0.0131913								0.91	0.00766
	0.92	0.000658872			0.92	0.0135972								0.92	0.00636
	0.93	0.000570433			0.93	0.0119736								0.93	0.00557
	0.94	0.000570433			0.94	0.0110604								0.94	0.00454
	0.95	0.000389133			0.95	0.00761035								0.95	0.00381
	0.96	0.000327225			0.96	0.00669711								0.96	0.00317
	0.97	0.000327225			0.97	0.00608828								0.97	0.00258
	0.98	0.000274162			0.98	0.00527651								0.98	0.00197
	0.99	0.000185722			0.99	0.00324708								0.99	0.00172
	1	0.000207832			1	0.00385591								1	0.00129
	1.01	0.00020341			1.01	0.00385591								1.01	0.00114
	1.02	0.000141503			1.02	0.00273973								1.02	0.000839779
	1.03	0.000154769			1.03	0.00314561								1.03	0.000633747
	1.04	0.000150347			1.04	0.00233384								1.04	0.000464226
	1.05	0.000101705			1.05	0.00202943								1.05	0.000378162
	1.06	7.95953e-05			1.06	0.00162354								1.06	0.000328609
	1.07	9.28612e-05			1.07	0.00172501								1.07	0.000245153
	1.08	7.51733e-05			1.08	0.0014206								1.08	0.000179953
	1.09	8.40173e-05			1.09	0.0014206								1.09	0.000122577
	1.1	7.07514e-05			1.1	0.000913242								1.1	0.000130401
	1.11	7.95953e-05			1.11	0.00131913								1.11	7.04163e-05
	1.12	7.07514e-05			1.12	0.00111618								1.12	7.04163e-05
	1.13	3.09537e-05			1.13	0.000710299								1.13	7.04163e-05
	1.14	3.09537e-05			1.14	0.000101471								1.14	5.73762e-05
	1.15	4.42196e-05			1.15	0.000507357								1.15	3.65122e-05
	1.16	4.42196e-05			1.16	0.000608828								1.16	3.91202e-05
	1.17	4.42196e-05			1.17	0.000405885								1.17	2.86881e-05
	1.18	4.42196e-05			1.18	0.000710299								1.18	2.34721e-05
	1.19	1.76878e-05			1.19	0.000304414								1.19	1.82561e-05
	1.2	4.42196e-06			1.2	0								1.2	1.0432e-05

## Sheet: Fig.5
a							b
	react/min	repeat1	repeat2	average	SD		react/min	repeat1	repeat2	average	SD
	1	0.0434783	0.097561	0.0705196	0.0382423		1	0.0487805	0.0952381	0.0720093	0.0328505
	2	0.103448	0.120968	0.112208	0.0123881		2	0.222222	0.0740741	0.148148	0.104757
	6	0.238095	0.108108	0.173102	0.0919148		6	0.203883	0.258065	0.230974	0.0383118
	10	0.207317	0.154472	0.180894	0.0373674		10	0.261364	0.206522	0.233943	0.0387791
	15	0.168067	0.157609	0.162838	0.0073953		15	0.353448	0.266129	0.309789	0.061744
	20	0.225806	0.209302	0.217554	0.0116702		20	0.28866	0.373913	0.331286	0.0602832
	25	0.116071	0.190909	0.15349	0.0529182		25	0.310345	0.461538	0.385942	0.10691
	30	0.104167	0.108434	0.1063	0.00301727		30	0.373832	0.401961	0.387896	0.0198902
	40	0.163043	0.172043	0.167543	0.00636363		40	0.43	0.351351	0.390676	0.055613
	50	0.153061	0.197183	0.175122	0.0311989		50	0.535354	0.338462	0.436908	0.139224
	60	0.114943	0.132353	0.123648	0.012311		60	0.494949	0.392157	0.443553	0.0726854

## Sheet: Fig. 6
a/bottom
		repeat1	repeat2	average	SD
	1	6.37651	28.7	17.5383	15.7851
	2	0	0	0
	3	34.1288	44.7	39.4144	7.47493
	4	29.2409	42.5	35.8704	9.37563
	5	32.6199	38.8	35.71	4.36998
	6	29.6638	40.9	35.2819	7.94517
	7	0	0	0
	8	0	0	0
	9	0	0	0
	10	6.65578	12.8	9.72789	4.34462
	11	1.21035	3.8	2.50518	1.83116
	12	5.20155	15.7	10.4508	7.42353

## Sheet: Supp. Fig.1
e		repeat1	repeat2	repeat3	repeat4	repeat5	average	SD		f		Fraction (E>=0.6)	Fraction (E<0.6)				g		End labeling	Mid-point labeling		h
	Ku+X4L4	1	1				1					Ku+X4L4	Ku+X4L4					repeat1	1	0.561538			-0.2	0.000329974
	Ku	0.180124	0.254658	0	0.131148	0	0.113186	0.112294			repeat1	0.0384615	0.961538					repeat2	1	0.646154			-0.19	0.000755025
											repeat2	0.0543478	0.945652					repeat3		0.715385			-0.18	0.000883659
											repeat3	0.0280374	0.971963					average	1	0.641026			-0.17	0.00118
											repeat4	0.0238095	0.97619					SD		0.0770512			-0.16	0.00136
											repeat5	0.0138889	0.986111										-0.15	0.0014
											repeat6	0.00847458	0.991525										-0.14	0.002
											average	0.0278366	0.972163										-0.13	0.00246
											SD	0.0167417	0.0167417										-0.12	0.00305
																							-0.11	0.00343
																							-0.1	0.00446
																							-0.09	0.00484
																							-0.08	0.00604
																							-0.07	0.00719
																							-0.06	0.00827
																							-0.05	0.01039
																							-0.04	0.01098
																							-0.03	0.0131
																							-0.02	0.01533
																							-0.01	0.01752
																							0	0.01966
																							0.01	0.02104
																							0.02	0.02303
																							0.03	0.02528
																							0.04	0.02715
																							0.05	0.02798
																							0.06	0.03016
																							0.07	0.03079
																							0.08	0.03112
																							0.09	0.03086
																							0.1	0.03145
																							0.11	0.03083
																							0.12	0.03032
																							0.13	0.02907
																							0.14	0.02751
																							0.15	0.02714
																							0.16	0.02583
																							0.17	0.02417
																							0.18	0.02154
																							0.19	0.02077
																							0.2	0.01909
																							0.21	0.01767
																							0.22	0.0162
																							0.23	0.01492
																							0.24	0.01428
																							0.25	0.01337
																							0.26	0.01252
																							0.27	0.01116
																							0.28	0.01092
																							0.29	0.00997
																							0.3	0.00965
																							0.31	0.00879
																							0.32	0.00875
																							0.33	0.00827
																							0.34	0.00766
																							0.35	0.00728
																							0.36	0.00688
																							0.37	0.00648
																							0.38	0.00642
																							0.39	0.00592
																							0.4	0.00616
																							0.41	0.0056
																							0.42	0.00536
																							0.43	0.00542
																							0.44	0.00486
																							0.45	0.00502
																							0.46	0.0046
																							0.47	0.00469
																							0.48	0.00441
																							0.49	0.00446
																							0.5	0.00407
																							0.51	0.00395
																							0.52	0.0036
																							0.53	0.00361
																							0.54	0.00359
																							0.55	0.00336
																							0.56	0.0031
																							0.57	0.00315
																							0.58	0.0028
																							0.59	0.00286
																							0.6	0.00266
																							0.61	0.00275
																							0.62	0.00232
																							0.63	0.00229
																							0.64	0.00221
																							0.65	0.0024
																							0.66	0.00221
																							0.67	0.00201
																							0.68	0.00216
																							0.69	0.00193
																							0.7	0.00196
																							0.71	0.00187
																							0.72	0.00205
																							0.73	0.00168
																							0.74	0.00171
																							0.75	0.00174
																							0.76	0.00177
																							0.77	0.0012
																							0.78	0.00129
																							0.79	0.00134
																							0.8	0.00108
																							0.81	0.000900437
																							0.82	0.000810953
																							0.83	0.000833324
																							0.84	0.000816546
																							0.85	0.000592835
																							0.86	0.000464201
																							0.87	0.000464201
																							0.88	0.000374716
																							0.89	0.000296417
																							0.9	0.000268453
																							0.91	0.000257268
																							0.92	0.000167783
																							0.93	0.000184562
																							0.94	0.000190154
																							0.95	0.00010067
																							0.96	0.00010067
																							0.97	0.000111856
																							0.98	9.50772e-05
																							0.99	7.82989e-05
																							1	6.71133e-05
																							1.01	7.27061e-05
																							1.02	5.59278e-05
																							1.03	7.27061e-05
																							1.04	3.91494e-05
																							1.05	4.47422e-05
																							1.06	7.27061e-05
																							1.07	1.67783e-05
																							1.08	3.35567e-05
																							1.09	1.67783e-05
																							1.1	2.79639e-05
																							1.11	2.79639e-05
																							1.12	1.11856e-05
																							1.13	1.11856e-05
																							1.14	3.35567e-05
																							1.15	1.11856e-05
																							1.16	2.23711e-05
																							1.17	3.35567e-05
																							1.18	1.67783e-05
																							1.19	5.59278e-06
																							1.2	1.11856e-05

## Sheet: Supp.Fig.3
a				b		Fraction (E>=0.6)	Fraction (E<0.6)	Fraction (E>=0.6)	Fraction (E<0.6)		c	Bin center	counts		dwell from exponential fit (sec)					d				average	SD		g	Ku+X4L4	time/sec	Autocorrelation		time/sec	bi-exponential fit		Ku+X4L4+DNA-PKcs	time/sec	Autocorrelation		time/sec	bi-exponential fit			Ku+X4L4	Ku+X4L4	Ku+X4L4		Ku+X4L4+DNA-PKcs	Ku+X4L4+DNA-PKcs
	-0.2	0.000392278				Ku+X4L4	Ku+X4L4	Ku+X4L4+DNA-PKcs	Ku+X4L4+DNA-PKcs			2.85929	42	repeat 1	21.18						25nM Ku+50nM X4L4	same as in Fig.2a		1					0.05	0.99864		0.05	1.04569			0.05	0.99903		0.05	1.04796		parameters from bi-exponential fit	repeat 1	repeat 2	repeat 3		repeat 1	repeat 2
	-0.19	0.000862323			repeat1	0.0280899	0.97191	0.0176471	0.982353			6.07786	38	repeat 2	17.79						25nM Ku+50nM X4L4+12.5nM DNA-PKcs	same as in Fig.2a		0.890646	0.106929				0.1	0.94561		0.05039	1.04463			0.1	0.94204		0.16416	0.78078		t1	3.64227	4.84527	5.48383	t1	3.65318	3.40632
	-0.18	0.00111			repeat2	0.0191693	0.980831	0.0138889	0.986111			9.29643	24	repeat 2	18.26							repeat1	repeat2						0.15	0.86376		0.05078	1.04357			0.15	0.85892		0.27833	0.6323		t2	62.8966	43.8509	77.3726	t2	46.7889	47.773
	-0.17	0.00137			repeat3	0.0311111	0.968889	0.0133333	0.986667			12.515	28								25nM Ku+25nM X4L4	0.623574	0.661597	0.642586	0.0268862				0.2	0.76497		0.05117	1.04249			0.2	0.76223		0.39249	0.54509
	-0.16	0.00175			repeat4	0	1	0.00869565	0.991304			15.7336	18								25nM Ku+25nM X4L4+12.5nM DNA-PKcs	0.661538	0.333333	0.497436	0.232076				0.25	0.667		0.05157	1.04142			0.25	0.66641		0.50666	0.48974
	-0.15	0.00223			repeat5	0.0130719	0.986928	0	1			18.9521	10																0.3	0.57723		0.05197	1.04033			0.3	0.57878		0.62082	0.4512
	-0.14	0.00265			repeat6	0.00900901	0.990991	0.0352113	0.964789			22.1707	11								25nM Ku+10nM X4L4	0.437262	0.186312	0.311787	0.177449				0.35	0.53235		0.05238	1.03924			0.35	0.54137		0.73499	0.42173
	-0.13	0.0034			average	0.0167419	0.983258	0.014796	0.985204			25.3893	11								25nM Ku+10nM X4L4+12.5nM DNA-PKcs	0.476923	0.137255	0.307089	0.240182				0.4	0.49817		0.05278	1.03814			0.4	0.51487		0.84915	0.39736
	-0.12	0.00429			SD	0.0117873	0.0117873	0.0116962	0.0116962			28.6079	10																0.45	0.47121		0.05319	1.03703			0.45	0.49498		0.96331	0.37603
	-0.11	0.00527										31.8264	8																0.5	0.44651		0.05361	1.03592			0.5	0.47724		1.07748	0.35667
	-0.1	0.00662										35.045	5																0.55	0.42412		0.05402	1.0348			0.55	0.46179		1.19164	0.33871
	-0.09	0.00818										38.2636	11																0.6	0.40346		0.05444	1.03368			0.6	0.44849		1.30581	0.32184
	-0.08	0.0104										41.4821	6																0.65	0.38389		0.05487	1.03254			0.65	0.43649		1.41997	0.30589
	-0.07	0.01289										44.7007	5																0.7	0.36513		0.05529	1.0314			0.7	0.42498		1.53413	0.29075
	-0.06	0.01578										47.9193	7																0.75	0.3478		0.05572	1.03026			0.75	0.4148		1.6483	0.27635
	-0.05	0.01954										51.1379	9																0.8	0.3311		0.05615	1.0291			0.8	0.40556		1.76246	0.26264
	-0.04	0.02301										54.3564	4																0.85	0.31598		0.05659	1.02794			0.85	0.39641		1.87663	0.24958
	-0.03	0.02613										57.575	7																0.9	0.30334		0.05703	1.02677			0.9	0.38764		1.99079	0.23714
	-0.02	0.02969										60.7936	3																0.95	0.29256		0.05747	1.0256			0.95	0.37925		2.10495	0.22527
	-0.01	0.03299										64.0121	3																1	0.28247		0.05792	1.02441			1	0.37038		2.21912	0.21397
	0	0.0356										67.2307	0																1.05	0.27318		0.05837	1.02322			1.05	0.36131		2.33328	0.20319
	0.01	0.03817										70.4493	2																1.1	0.26384		0.05882	1.02203			1.1	0.35213		2.44745	0.19291
	0.02	0.03981										73.6679	3																1.15	0.25465		0.05928	1.02082			1.15	0.34227		2.56161	0.18312
	0.03	0.04074										76.8864	1																1.2	0.24468		0.05974	1.01961			1.2	0.33275		2.67578	0.17378
	0.04	0.04112										80.105	0																1.25	0.23525		0.06021	1.0184			1.25	0.32355		2.78994	0.16487
	0.05	0.04094										83.3236	0																1.3	0.22631		0.06067	1.01717			1.3	0.31486		2.9041	0.15639
	0.06	0.03976										86.5421	1																1.35	0.21853		0.06114	1.01594			1.35	0.30759		3.01827	0.14829
	0.07	0.03826										89.7607	4																1.4	0.21145		0.06162	1.0147			1.4	0.30103		3.13243	0.14058
	0.08	0.03624										92.9793	1																1.45	0.20665		0.0621	1.01345			1.45	0.29476		3.2466	0.13323
	0.09	0.03424										96.1979	1																1.5	0.20339		0.06258	1.01219			1.5	0.28938		3.36076	0.12622
	0.1	0.03171										99.4164	2																1.55	0.20079		0.06307	1.01093			1.55	0.2838		3.47492	0.11953
	0.11	0.02937										102.635	0																1.6	0.19834		0.06356	1.00966			1.6	0.27723		3.58909	0.11316
	0.12	0.02722										105.854	1																1.65	0.19582		0.06405	1.00839			1.65	0.27102		3.70325	0.10709
	0.13	0.02438										109.072	0																1.7	0.19292		0.06455	1.0071			1.7	0.2651		3.81742	0.1013
	0.14	0.02258										112.291	1																1.75	0.1898		0.06505	1.00581			1.75	0.25946		3.93158	0.09578
	0.15	0.02026																											1.8	0.18778		0.06555	1.00451			1.8	0.25437		4.04575	0.09051
	0.16	0.01867																											1.85	0.18605		0.06606	1.0032			1.85	0.2496		4.15991	0.0855
	0.17	0.01682																											1.9	0.18453		0.06658	1.00189			1.9	0.24481		4.27407	0.08071
	0.18	0.01538																											1.95	0.18215		0.06709	1.00057			1.95	0.23953		4.38824	0.07615
	0.19	0.01398																											2	0.17854		0.06762	0.99924			2	0.23335		4.5024	0.07181
	0.2	0.01291																											2.05	0.17281		0.06814	0.9979			2.05	0.22739		4.61657	0.06766
	0.21	0.01158																											2.1	0.16662		0.06867	0.99655			2.1	0.22233		4.73073	0.06371
	0.22	0.01074																											2.15	0.16005		0.0692	0.9952			2.15	0.21774		4.8449	0.05995
	0.23	0.00978																											2.2	0.15468		0.06974	0.99384			2.2	0.21412		4.95906	0.05635
	0.24	0.00902																											2.25	0.1503		0.07028	0.99247			2.25	0.21125		5.07322	0.05293
	0.25	0.00821																											2.3	0.14695		0.07083	0.99109			2.3	0.20907		5.18739	0.04967
	0.26	0.00753																											2.35	0.14398		0.07138	0.98971			2.35	0.20674		5.30155	0.04656
	0.27	0.00692																											2.4	0.14221		0.07193	0.98832			2.4	0.20445		5.41572	0.04359
	0.28	0.00649																											2.45	0.14067		0.07249	0.98692			2.45	0.20201		5.52988	0.04076
	0.29	0.00599																											2.5	0.14031		0.07306	0.98551			2.5	0.20001		5.64404	0.03807
	0.3	0.00558																											2.55	0.14183		0.07362	0.9841			2.55	0.19729		5.75821	0.0355
	0.31	0.0053																											2.6	0.14463		0.0742	0.98267			2.6	0.19405		5.87237	0.03305
	0.32	0.00497																											2.65	0.14699		0.07477	0.98124			2.65	0.19131		5.98654	0.03071
	0.33	0.00444																											2.7	0.1489		0.07535	0.9798			2.7	0.18872		6.1007	0.02849
	0.34	0.00421																											2.75	0.14913		0.07594	0.97836			2.75	0.18576		6.21486	0.02637
	0.35	0.00401																											2.8	0.14731		0.07653	0.9769			2.8	0.18271		6.32903	0.02434
	0.36	0.00367																											2.85	0.14369		0.07712	0.97544			2.85	0.18047		6.44319	0.02241
	0.37	0.00357																											2.9	0.14027		0.07772	0.97397			2.9	0.17729		6.55736	0.02057
	0.38	0.00318																											2.95	0.13661		0.07833	0.97249			2.95	0.17393		6.67152	0.01882
	0.39	0.00302																											3	0.13381		0.07893	0.971			3	0.16995		6.78569	0.01715
	0.4	0.00282																											3.05	0.13128		0.07955	0.96951			3.05	0.16536		6.89985	0.01556
	0.41	0.00267																											3.1	0.1299		0.08017	0.968			3.1	0.15968		7.01401	0.01404
	0.42	0.00253																											3.15	0.12893		0.08079	0.96649			3.15	0.15415		7.12818	0.01259
	0.43	0.00243																											3.2	0.1277		0.08142	0.96497			3.2	0.1489		7.24234	0.01121
	0.44	0.00232																											3.25	0.12586		0.08205	0.96345			3.25	0.14399		7.35651	0.00989
	0.45	0.00223																											3.3	0.12412		0.08269	0.96191			3.3	0.13999		7.47067	0.00864
	0.46	0.00208																											3.35	0.12223		0.08333	0.96037			3.35	0.13732		7.58484	0.00744
	0.47	0.00206																											3.4	0.11917		0.08397	0.95882			3.4	0.1353		7.699	0.0063
	0.48	0.00189																											3.45	0.11632		0.08463	0.95726			3.45	0.13304		7.81316	0.00522
	0.49	0.00193																											3.5	0.11325		0.08529	0.95569			3.5	0.13155		7.92733	0.00418
	0.5	0.00181																											3.55	0.10965		0.08595	0.95411			3.55	0.13033		8.04149	0.00319
	0.51	0.00177																											3.6	0.10569		0.08662	0.95253			3.6	0.12834		8.15566	0.00225
	0.52	0.00171																											3.65	0.10237		0.08729	0.95093			3.65	0.12563		8.26982	0.00135
	0.53	0.00162																											3.7	0.09895		0.08797	0.94933			3.7	0.12325		8.38398	0.000495519
	0.54	0.0015																											3.75	0.09447		0.08865	0.94772			3.75	0.12054		8.49815	-0.000320493
	0.55	0.00149																											3.8	0.08886		0.08934	0.94611			3.8	0.11731		8.61231	-0.0011
	0.56	0.00136																											3.85	0.0816		0.09003	0.94448			3.85	0.11433		8.72648	-0.00184
	0.57	0.00134																											3.9	0.07347		0.09073	0.94285			3.9	0.11205		8.84064	-0.00255
	0.58	0.00131																											3.95	0.0647		0.09144	0.9412			3.95	0.1095		8.95481	-0.00322
	0.59	0.00116																											4	0.05601		0.09215	0.93955			4	0.10653		9.06897	-0.00386
	0.6	0.00119																											4.05	0.04801		0.09286	0.93789			4.05	0.10431		9.18313	-0.00448
	0.61	0.0011																											4.1	0.04112		0.09358	0.93623			4.1	0.10181		9.2973	-0.00506
	0.62	0.00102																											4.15	0.03474		0.09431	0.93455			4.15	0.09975		9.41146	-0.00562
	0.63	0.000980006																											4.2	0.02925		0.09504	0.93287			4.2	0.09786		9.52563	-0.00615
	0.64	0.000931144																											4.25	0.02447		0.09578	0.93117			4.25	0.0965		9.63979	-0.00665
	0.65	0.000908433																											4.3	0.02072		0.09653	0.92947			4.3	0.09377		9.75395	-0.00714
	0.66	0.000846494																											4.35	0.01744		0.09728	0.92776			4.35	0.09098		9.86812	-0.0076
	0.67	0.000789373																											4.4	0.01389		0.09803	0.92605			4.4	0.08644		9.98228	-0.00803
	0.68	0.000774921																											4.45	0.01131		0.09879	0.92432			4.45	0.08123		10.0965	-0.00845
	0.69	0.000715047																											4.5	0.01014		0.09956	0.92259			4.5	0.07603		10.2106	-0.00885
	0.7	0.000697153																											4.55	0.00973		0.10033	0.92084			4.55	0.07207		10.3248	-0.00923
	0.71	0.000629021																											4.6	0.01092		0.10111	0.91909			4.6	0.06883		10.4389	-0.00959
	0.72	0.000623515																											4.65	0.01308		0.1019	0.91733			4.65	0.06724		10.5531	-0.00994
	0.73	0.000562953																											4.7	0.01464		0.10269	0.91557			4.7	0.06685		10.6673	-0.01027
	0.74	0.000549189																											4.75	0.01587		0.10349	0.91379			4.75	0.06668		10.7814	-0.01058
	0.75	0.000531296																											4.8	0.01671		0.10429	0.91201			4.8	0.06581		10.8956	-0.01088
	0.76	0.000469357																											4.85	0.01552		0.1051	0.91021			4.85	0.06445		11.0098	-0.01116
	0.77	0.000385396																											4.9	0.01455		0.10592	0.90841			4.9	0.06276		11.1239	-0.01144
	0.78	0.000389525																											4.95	0.01393		0.10674	0.9066			4.95	0.06043		11.2381	-0.0117
	0.79	0.000335845																											5	0.013		0.10757	0.90479			5	0.05786		11.3522	-0.01194
	0.8	0.000271153																											5.05	0.01188		0.10841	0.90296			5.05	0.05585		11.4664	-0.01218
	0.81	0.000223667																											5.1	0.01136		0.10925	0.90113			5.1	0.05429		11.5806	-0.0124
	0.82	0.000232614																											5.15	0.01113		0.1101	0.89928			5.15	0.05271		11.6947	-0.01262
	0.83	0.000223667																											5.2	0.01148		0.11095	0.89743			5.2	0.05076		11.8089	-0.01282
	0.84	0.000148653																											5.25	0.01308		0.11182	0.89557			5.25	0.04811		11.9231	-0.01302
	0.85	0.00013833																											5.3	0.01682		0.11268	0.89371			5.3	0.0451		12.0372	-0.0132
	0.86	0.000115619																											5.35	0.02187		0.11356	0.89183			5.35	0.04122		12.1514	-0.01338
	0.87	0.000112866																											5.4	0.02602		0.11444	0.88995			5.4	0.03706		12.2656	-0.01355
	0.88	0.000100478																											5.45	0.02985		0.11533	0.88805			5.45	0.03294		12.3797	-0.01371
	0.89	7.43263e-05																											5.5	0.03286		0.11623	0.88615			5.5	0.02977		12.4939	-0.01386
	0.9	8.3273e-05																											5.55	0.03388		0.11713	0.88424			5.55	0.02759		12.6081	-0.01401
	0.91	6.53796e-05																											5.6	0.03385		0.11804	0.88233			5.6	0.02683		12.7222	-0.01415
	0.92	5.78094e-05																											5.65	0.03466		0.11896	0.8804			5.65	0.02693		12.8364	-0.01428
	0.93	5.91858e-05																											5.7	0.03465		0.11988	0.87847			5.7	0.02858		12.9505	-0.0144
	0.94	4.95509e-05																											5.75	0.03422		0.12081	0.87653			5.75	0.03006		13.0647	-0.01453
	0.95	5.16155e-05																											5.8	0.03299		0.12175	0.87458			5.8	0.03055		13.1789	-0.01464
	0.96	4.88627e-05																											5.85	0.02994		0.1227	0.87262			5.85	0.03045		13.293	-0.01475
	0.97	4.26688e-05																											5.9	0.02501		0.12365	0.87065			5.9	0.03063		13.4072	-0.01485
	0.98	5.36801e-05																											5.95	0.01935		0.12461	0.86868			5.95	0.03042		13.5214	-0.01495
	0.99	2.68401e-05																											6	0.01363		0.12558	0.86669			6	0.03075		13.6355	-0.01505
	1	3.37221e-05																											6.05	0.01011		0.12656	0.8647			6.05	0.03137		13.7497	-0.01514
	1.01	3.78514e-05																											6.1	0.00933		0.12754	0.8627			6.1	0.03152		13.8639	-0.01523
	1.02	2.95929e-05																											6.15	0.01054		0.12853	0.8607			6.15	0.03045		13.978	-0.01531
	1.03	2.95929e-05																											6.2	0.01316		0.12953	0.85868			6.2	0.02849		14.0922	-0.01539
	1.04	2.3399e-05																											6.25	0.01634		0.13053	0.85666			6.25	0.02603		14.2064	-0.01546
	1.05	2.20226e-05																											6.3	0.01827		0.13155	0.85463			6.3	0.02378		14.3205	-0.01553
	1.06	1.9958e-05																											6.35	0.01879		0.13257	0.85259			6.35	0.02284		14.4347	-0.0156
	1.07	1.85816e-05																											6.4	0.01846		0.1336	0.85054			6.4	0.02202		14.5488	-0.01567
	1.08	1.44523e-05																											6.45	0.01854		0.13464	0.84849			6.45	0.02142		14.663	-0.01573
	1.09	1.92698e-05																											6.5	0.01914		0.13568	0.84643			6.5	0.02035		14.7772	-0.01579
	1.1	1.72052e-05																											6.55	0.01973		0.13674	0.84436			6.55	0.01927		14.8913	-0.01584
	1.11	2.20226e-05																											6.6	0.02072		0.1378	0.84228			6.6	0.01726		15.0055	-0.0159
	1.12	1.30759e-05																											6.65	0.02242		0.13887	0.84019			6.65	0.01608		15.1197	-0.01595
	1.13	1.23877e-05																											6.7	0.02297		0.13995	0.8381			6.7	0.01546		15.2338	-0.016
	1.14	1.6517e-05																											6.75	0.02176		0.14104	0.836			6.75	0.01524		15.348	-0.01604
	1.15	1.16995e-05																											6.8	0.01998		0.14213	0.83389			6.8	0.01431		15.4622	-0.01609
	1.16	1.72052e-05																											6.85	0.01806		0.14324	0.83177			6.85	0.01288		15.5763	-0.01613
	1.17	1.6517e-05																											6.9	0.01509		0.14435	0.82965			6.9	0.01109		15.6905	-0.01617
	1.18	1.78934e-05																											6.95	0.01297		0.14547	0.82752			6.95	0.00893		15.8047	-0.01621
	1.19	1.72052e-05																											7	0.01159		0.1466	0.82538			7	0.00708		15.9188	-0.01624
	1.2	4.12924e-06																											7.05	0.00909		0.14774	0.82323			7.05	0.00717		16.033	-0.01628
																													7.1	0.00933		0.14889	0.82108			7.1	0.00808		16.1471	-0.01631
																													7.15	0.01032		0.15004	0.81892			7.15	0.00849		16.2613	-0.01634
																													7.2	0.01081		0.15121	0.81675			7.2	0.00927		16.3755	-0.01637
																													7.25	0.01159		0.15238	0.81457			7.25	0.0101		16.4896	-0.0164
																													7.3	0.01209		0.15357	0.81239			7.3	0.00944		16.6038	-0.01643
																													7.35	0.01214		0.15476	0.8102			7.35	0.00912		16.718	-0.01646
																													7.4	0.01251		0.15596	0.808			7.4	0.0101		16.8321	-0.01648
																													7.45	0.01382		0.15718	0.8058			7.45	0.01039		16.9463	-0.0165
																													7.5	0.01525		0.1584	0.80358			7.5	0.00976		17.0605	-0.01653
																													7.55	0.0174		0.15963	0.80137			7.55	0.00945		17.1746	-0.01655
																													7.6	0.0198		0.16087	0.79914			7.6	0.00853		17.2888	-0.01657
																													7.65	0.02168		0.16212	0.79691			7.65	0.00659		17.403	-0.01659
																													7.7	0.02238		0.16338	0.79467			7.7	0.00581		17.5171	-0.01661
																													7.75	0.0227		0.16465	0.79242			7.75	0.00588		17.6313	-0.01662
																													7.8	0.02142		0.16592	0.79017			7.8	0.00537		17.7455	-0.01664
																													7.85	0.01935		0.16721	0.78791			7.85	0.00482		17.8596	-0.01666
																													7.9	0.01684		0.16851	0.78564			7.9	0.0039		17.9738	-0.01667
																													7.95	0.01455		0.16982	0.78337			7.95	0.00161		18.0879	-0.01669
																													8	0.01233		0.17114	0.78109			8	-0.0014		18.2021	-0.0167
																													8.05	0.01093		0.17247	0.7788			8.05	-0.00378		18.3163	-0.01672
																													8.1	0.00984		0.17381	0.77651			8.1	-0.00658		18.4304	-0.01673
																													8.15	0.00938		0.17516	0.77421			8.15	-0.00867		18.5446	-0.01674
																													8.2	0.00924		0.17652	0.77191			8.2	-0.01011		18.6588	-0.01675
																													8.25	0.00879		0.17789	0.7696			8.25	-0.0114		18.7729	-0.01676
																													8.3	0.00776		0.17928	0.76728			8.3	-0.01352		18.8871	-0.01677
																													8.35	0.0059		0.18067	0.76496			8.35	-0.01522		19.0012	-0.01678
																													8.4	0.00319		0.18207	0.76263			8.4	-0.01766		19.1154	-0.01679
																													8.45	-0.000720064		0.18349	0.7603			8.45	-0.01989		19.2296	-0.0168
																													8.5	-0.00496		0.18491	0.75796			8.5	-0.0218		19.3437	-0.01681
																													8.55	-0.00906		0.18635	0.75561			8.55	-0.02268		19.4579	-0.01682
																													8.6	-0.01194		0.1878	0.75326			8.6	-0.02264		19.5721	-0.01683
																													8.65	-0.01437		0.18926	0.7509			8.65	-0.02173		19.6862	-0.01684
																													8.7	-0.0159		0.19073	0.74854			8.7	-0.02135		19.8004	-0.01684
																													8.75	-0.01618		0.19221	0.74617			8.75	-0.02111		19.9146	-0.01685
																													8.8	-0.01601		0.1937	0.74379			8.8	-0.02132		20.0287	-0.01686
																													8.85	-0.01663		0.1952	0.74142			8.85	-0.02248		20.1429	-0.01686
																													8.9	-0.0171		0.19672	0.73903			8.9	-0.0235		20.2571	-0.01687
																													8.95	-0.01737		0.19825	0.73664			8.95	-0.02285		20.3712	-0.01687
																													9	-0.01896		0.19979	0.73425			9	-0.0212		20.4854	-0.01688
																													9.05	-0.02089		0.20134	0.73185			9.05	-0.01878		20.5996	-0.01688
																													9.1	-0.02235		0.20291	0.72944			9.1	-0.01594		20.7137	-0.01689
																													9.15	-0.02338		0.20448	0.72704			9.15	-0.01388		20.8279	-0.01689
																													9.2	-0.0239		0.20607	0.72462			9.2	-0.0135		20.942	-0.0169
																													9.25	-0.02405		0.20767	0.7222			9.25	-0.01456		21.0562	-0.0169
																													9.3	-0.02412		0.20929	0.71978			9.3	-0.01649		21.1704	-0.01691
																													9.35	-0.02457		0.21091	0.71736			9.35	-0.01906		21.2845	-0.01691
																													9.4	-0.02536		0.21255	0.71492			9.4	-0.02116		21.3987	-0.01691
																													9.45	-0.02735		0.2142	0.71249			9.45	-0.02289		21.5129	-0.01692
																													9.5	-0.02925		0.21587	0.71005			9.5	-0.02409		21.627	-0.01692
																													9.55	-0.03026		0.21754	0.70761			9.55	-0.02452		21.7412	-0.01692
																													9.6	-0.03057		0.21923	0.70516			9.6	-0.02461		21.8554	-0.01693
																													9.65	-0.03105		0.22094	0.70271			9.65	-0.02465		21.9695	-0.01693
																													9.7	-0.03105		0.22265	0.70025			9.7	-0.02454		22.0837	-0.01693
																													9.75	-0.03133		0.22438	0.69779			9.75	-0.0241		22.1978	-0.01694
																													9.8	-0.03238		0.22612	0.69533			9.8	-0.02468		22.312	-0.01694
																													9.85	-0.03379		0.22788	0.69287			9.85	-0.02498		22.4262	-0.01694
																													9.9	-0.03521		0.22965	0.6904			9.9	-0.02501		22.5403	-0.01694
																													9.95	-0.03621		0.23144	0.68793			9.95	-0.02502		22.6545	-0.01694
																													10	-0.03662		0.23323	0.68545			10	-0.02484		22.7687	-0.01695
																													10.05	-0.03715		0.23505	0.68298			10.05	-0.02351		22.8828	-0.01695
																													10.1	-0.03764		0.23687	0.68049			10.1	-0.02191		22.997	-0.01695
																													10.15	-0.03717		0.23871	0.67801			10.15	-0.02098		23.1112	-0.01695
																													10.2	-0.03722		0.24057	0.67553			10.2	-0.01955		23.2253	-0.01695
																													10.25	-0.03732		0.24244	0.67304			10.25	-0.0179		23.3395	-0.01696
																													10.3	-0.03714		0.24432	0.67055			10.3	-0.01989		23.4536	-0.01696
																													10.35	-0.03801		0.24622	0.66805			10.35	-0.01844		23.5678	-0.01696
																													10.4	-0.04004		0.24813	0.66556			10.4	-0.01558		23.682	-0.01696
																													10.45	-0.04213		0.25006	0.66306			10.45	-0.01272		23.7962	-0.01696
																													10.5	-0.04385		0.252	0.66056			10.5	-0.01107		23.9103	-0.01696
																													10.55	-0.04543		0.25396	0.65806			10.55	-0.01062		24.0245	-0.01696
																													10.6	-0.04563		0.25593	0.65556			10.6	-0.01085		24.1386	-0.01697
																													10.65	-0.04538		0.25792	0.65305			10.65	-0.01222		24.2528	-0.01697
																													10.7	-0.04467		0.25992	0.65055			10.7	-0.01458		24.367	-0.01697
																													10.75	-0.04512		0.26194	0.64804			10.75	-0.01669		24.4811	-0.01697
																													10.8	-0.04568		0.26398	0.64553			10.8	-0.01866		24.5953	-0.01697
																													10.85	-0.04637		0.26603	0.64302			10.85	-0.02073		24.7095	-0.01697
																													10.9	-0.04699		0.2681	0.64051			10.9	-0.02278		24.8236	-0.01697
																													10.95	-0.04747		0.27018	0.638			10.95	-0.02382		24.9378	-0.01697
																													11	-0.04596		0.27228	0.63549			11	-0.02424		25.052	-0.01697
																													11.05	-0.04343		0.27439	0.63298			11.05	-0.02388		25.1661	-0.01697
																													11.1	-0.04061		0.27652	0.63047			11.1	-0.02337		25.2803	-0.01697
																													11.15	-0.03632		0.27867	0.62795			11.15	-0.02313		25.3944	-0.01697
																													11.2	-0.03245		0.28084	0.62544			11.2	-0.0238		25.5086	-0.01698
																													11.25	-0.02992		0.28302	0.62292			11.25	-0.02442		25.6228	-0.01698
																													11.3	-0.02872		0.28522	0.62041			11.3	-0.02557		25.7369	-0.01698
																													11.35	-0.02775		0.28743	0.6179			11.35	-0.0268		25.8511	-0.01698
																													11.4	-0.02787		0.28967	0.61539			11.4	-0.02702		25.9653	-0.01698
																													11.45	-0.0264		0.29192	0.61287			11.45	-0.02605		26.0794	-0.01698
																													11.5	-0.02446		0.29418	0.61036			11.5	-0.0253		26.1936	-0.01698
																													11.55	-0.02111		0.29647	0.60785			11.55	-0.02476		26.3078	-0.01698
																													11.6	-0.01881		0.29877	0.60534			11.6	-0.02469		26.4219	-0.01698
																													11.65	-0.01803		0.30109	0.60283			11.65	-0.0255		26.5361	-0.01698
																													11.7	-0.0204		0.30343	0.60032			11.7	-0.02742		26.6502	-0.01698
																													11.75	-0.02355		0.30579	0.59781			11.75	-0.02989		26.7644	-0.01698
																													11.8	-0.02799		0.30817	0.59531			11.8	-0.03189		26.8786	-0.01698
																													11.85	-0.03162		0.31056	0.5928			11.85	-0.03352		26.9927	-0.01698
																													11.9	-0.03332		0.31297	0.5903			11.9	-0.03458		27.1069	-0.01698
																													11.95	-0.03315		0.3154	0.5878			11.95	-0.03545		27.2211	-0.01698
																													12	-0.03294		0.31785	0.5853			12	-0.03591		27.3352	-0.01698
																													12.05	-0.03293		0.32032	0.5828			12.05	-0.03752		27.4494	-0.01698
																													12.1	-0.03279		0.32281	0.58031			12.1	-0.03922		27.5636	-0.01698
																													12.15	-0.03366		0.32532	0.57782			12.15	-0.04201		27.6777	-0.01698
																													12.2	-0.03529		0.32785	0.57533			12.2	-0.04432		27.7919	-0.01698
																													12.25	-0.03675		0.33039	0.57284			12.25	-0.04684		27.9061	-0.01698
																													12.3	-0.03777		0.33296	0.57036			12.3	-0.04795		28.0202	-0.01698
																													12.35	-0.03901		0.33555	0.56787			12.35	-0.04837		28.1344	-0.01698
																													12.4	-0.03872		0.33815	0.56539			12.4	-0.04698		28.2486	-0.01698
																													12.45	-0.03826		0.34078	0.56292			12.45	-0.04534		28.3627	-0.01699
																													12.5	-0.03812		0.34343	0.56045			12.5	-0.04218		28.4769	-0.01699
																													12.55	-0.03837		0.3461	0.55798			12.55	-0.0392		28.591	-0.01699
																													12.6	-0.03792		0.34879	0.55551			12.6	-0.03737		28.7052	-0.01699
																													12.65	-0.03991		0.3515	0.55305			12.65	-0.03697		28.8194	-0.01699
																													12.7	-0.04257		0.35423	0.55059			12.7	-0.03778		28.9335	-0.01699
																													12.75	-0.04473		0.35698	0.54814			12.75	-0.04042		29.0477	-0.01699
																													12.8	-0.04624		0.35975	0.54569			12.8	-0.04371		29.1619	-0.01699
																													12.85	-0.0478		0.36255	0.54324			12.85	-0.04644		29.276	-0.01699
																													12.9	-0.0467		0.36536	0.5408			12.9	-0.04856		29.3902	-0.01699
																													12.95	-0.04365		0.3682	0.53836			12.95	-0.05014		29.5043	-0.01699
																													13	-0.03972		0.37106	0.53593			13	-0.0513		29.6185	-0.01699
																													13.05	-0.03589		0.37395	0.5335			13.05	-0.0521		29.7327	-0.01699
																													13.1	-0.03279		0.37685	0.53108			13.1	-0.05306		29.8468	-0.01699
																													13.15	-0.03128		0.37978	0.52866			13.15	-0.05391		29.961	-0.01699
																													13.2	-0.03102		0.38273	0.52624			13.2	-0.05356		30.0752	-0.01699
																													13.25	-0.03233		0.3857	0.52384			13.25	-0.0521		30.1893	-0.01699
																													13.3	-0.03379		0.3887	0.52143			13.3	-0.05033		30.3035	-0.01699
																													13.35	-0.03482		0.39172	0.51903			13.35	-0.04789		30.4177	-0.01699
																													13.4	-0.03462		0.39476	0.51664			13.4	-0.04529		30.5318	-0.01699
																													13.45	-0.03374		0.39783	0.51426			13.45	-0.04366		30.646	-0.01699
																													13.5	-0.03135		0.40092	0.51188			13.5	-0.0432		30.7602	-0.01699
																													13.55	-0.02865		0.40403	0.5095			13.55	-0.04296		30.8743	-0.01699
																													13.6	-0.02615		0.40717	0.50713			13.6	-0.04258		30.9885	-0.01699
																													13.65	-0.02501		0.41034	0.50477			13.65	-0.04228		31.1027	-0.01699
																													13.7	-0.02472		0.41352	0.50241			13.7	-0.04138		31.2168	-0.01699
																													13.75	-0.02613		0.41674	0.50006			13.75	-0.04037		31.331	-0.01699
																													13.8	-0.02825		0.41997	0.49772			13.8	-0.03974		31.4452	-0.01699
																													13.85	-0.03018		0.42324	0.49538			13.85	-0.0402		31.5593	-0.01699
																													13.9	-0.0309		0.42652	0.49306			13.9	-0.04139		31.6735	-0.01699
																													13.95	-0.03098		0.42984	0.49073			13.95	-0.04377		31.7876	-0.01699
																													14	-0.03006		0.43318	0.48842			14	-0.04608		31.9018	-0.01699
																													14.05	-0.02871		0.43654	0.48611			14.05	-0.0479		32.016	-0.01699
																													14.1	-0.02756		0.43993	0.48381			14.1	-0.04919		32.1301	-0.01699
																													14.15	-0.02708		0.44335	0.48151			14.15	-0.04951		32.2443	-0.01699
																													14.2	-0.02627		0.4468	0.47922			14.2	-0.04108		32.3585	-0.01699
																													14.25	-0.02461		0.45027	0.47694			14.25	-0.04026		32.4726	-0.01699
																													14.3	-0.02231		0.45376	0.47467			14.3	-0.04021		32.5868	-0.01699
																													14.35	-0.0195		0.45729	0.47241			14.35	-0.04083		32.7009	-0.01699
																													14.4	-0.0171		0.46084	0.47015			14.4	-0.04243		32.8151	-0.01699
																													14.45	-0.01589		0.46442	0.4679			14.45	-0.04517		32.9293	-0.01699
																													14.5	-0.0161		0.46803	0.46566			14.5	-0.04764		33.0434	-0.01699
																													14.55	-0.01745		0.47167	0.46343			14.55	-0.04984		33.1576	-0.01699
																													14.6	-0.01941		0.47533	0.4612			14.6	-0.05112		33.2718	-0.01699
																													14.65	-0.021		0.47902	0.45899			14.65	-0.05162		33.3859	-0.01699
																													14.7	-0.02156		0.48274	0.45678			14.7	-0.0513		33.5001	-0.01699
																													14.75	-0.02182		0.4865	0.45458			14.75	-0.05127		33.6143	-0.01699
																													14.8	-0.02128		0.49028	0.45239			14.8	-0.05083		33.7284	-0.01699
																													14.85	-0.02066		0.49408	0.4502			14.85	-0.05162		33.8426	-0.01699
																													14.9	-0.01992		0.49792	0.44803			14.9	-0.05271		33.9568	-0.01699
																													14.95	-0.02049		0.50179	0.44586			14.95	-0.05424		34.0709	-0.01699
																													15	-0.02108		0.50569	0.44371			15	-0.05518		34.1851	-0.01699
																													15.05	-0.02207		0.50962	0.44156			15.05	-0.05617		34.2993	-0.01699
																													15.1	-0.02291		0.51358	0.43942			15.1	-0.0558		34.4134	-0.01699
																													15.15	-0.02367		0.51757	0.43729			15.15	-0.056		34.5276	-0.01699
																													15.2	-0.0234		0.52159	0.43517			15.2	-0.05582		34.6417	-0.01699
																													15.25	-0.0235		0.52564	0.43306			15.25	-0.05608		34.7559	-0.01699
																													15.3	-0.02389		0.52972	0.43095			15.3	-0.05684		34.8701	-0.01699
																													15.35	-0.02447		0.53384	0.42886			15.35	-0.05849		34.9842	-0.01699
																													15.4	-0.02515		0.53799	0.42678			15.4	-0.05959		35.0984	-0.01699
																													15.45	-0.02631		0.54217	0.4247			15.45	-0.06138		35.2126	-0.01699
																													15.5	-0.02686		0.54638	0.42263			15.5	-0.06302		35.3267	-0.01699
																													15.55	-0.02673		0.55062	0.42058			15.55	-0.06391		35.4409	-0.01699
																													15.6	-0.02685		0.5549	0.41853			15.6	-0.06455		35.5551	-0.01699
																													15.65	-0.02823		0.55921	0.41649			15.65	-0.06559		35.6692	-0.01699
																													15.7	-0.02999		0.56356	0.41446			15.7	-0.06641		35.7834	-0.01699
																													15.75	-0.03246		0.56793	0.41245			15.75	-0.0674		35.8976	-0.01699
																													15.8	-0.03522		0.57235	0.41044			15.8	-0.0688		36.0117	-0.01699
																													15.85	-0.03886		0.57679	0.40844			15.85	-0.0692		36.1259	-0.01699
																													15.9	-0.04107		0.58127	0.40645			15.9	-0.06845		36.24	-0.01699
																													15.95	-0.04266		0.58579	0.40447			15.95	-0.06727		36.3542	-0.01699
																													16	-0.04306		0.59034	0.4025			16	-0.06574		36.4684	-0.01699
																													16.05	-0.04232		0.59493	0.40054			16.05	-0.06387		36.5825	-0.01699
																													16.1	-0.03939		0.59955	0.39858			16.1	-0.06285		36.6967	-0.01699
																													16.15	-0.03566		0.60421	0.39664			16.15	-0.06225		36.8109	-0.01699
																													16.2	-0.03184		0.6089	0.39471			16.2	-0.06137		36.925	-0.01699
																													16.25	-0.02872		0.61363	0.39279			16.25	-0.05989		37.0392	-0.01699
																													16.3	-0.02743		0.6184	0.39088			16.3	-0.05837		37.1534	-0.01699
																													16.35	-0.02923		0.6232	0.38897			16.35	-0.05605		37.2675	-0.01699
																													16.4	-0.03372		0.62804	0.38708			16.4	-0.05335		37.3817	-0.01699
																													16.45	-0.03943		0.63292	0.3852			16.45	-0.05067		37.4958	-0.01699
																													16.5	-0.04538		0.63784	0.38332			16.5	-0.04883		37.61	-0.01699
																													16.55	-0.05028		0.64279	0.38146			16.55	-0.04699		37.7242	-0.01699
																													16.6	-0.05221		0.64779	0.37961			16.6	-0.04572		37.8383	-0.01699
																													16.65	-0.0515		0.65282	0.37776			16.65	-0.04535		37.9525	-0.01699
																													16.7	-0.05		0.65789	0.37593			16.7	-0.045		38.0667	-0.01699
																													16.75	-0.04878		0.663	0.3741			16.75	-0.04428		38.1808	-0.01699
																													16.8	-0.04805		0.66815	0.37229			16.8	-0.04414		38.295	-0.01699
																													16.85	-0.04844		0.67334	0.37048			16.85	-0.04395		38.4092	-0.01699
																													16.9	-0.04896		0.67858	0.36868			16.9	-0.04305		38.5233	-0.01699
																													16.95	-0.04811		0.68385	0.3669			16.95	-0.04284		38.6375	-0.01699
																													17	-0.04569		0.68916	0.36512			17	-0.04289		38.7516	-0.01699
																													17.05	-0.04258		0.69451	0.36335			17.05	-0.04244		38.8658	-0.01699
																													17.1	-0.03926		0.69991	0.36159			17.1	-0.04238		38.98	-0.01699
																													17.15	-0.03608		0.70535	0.35984			17.15	-0.04284		39.0941	-0.01699
																													17.2	-0.0345		0.71083	0.3581			17.2	-0.04321		39.2083	-0.01699
																													17.25	-0.03364		0.71635	0.35637			17.25	-0.04329		39.3225	-0.01699
																													17.3	-0.03313		0.72191	0.35465			17.3	-0.04374		39.4366	-0.01699
																													17.35	-0.03212		0.72752	0.35294			17.35	-0.04385		39.5508	-0.01699
																													17.4	-0.03116		0.73317	0.35124			17.4	-0.04417		39.665	-0.01699
																													17.45	-0.02892		0.73887	0.34954			17.45	-0.04405		39.7791	-0.01699
																													17.5	-0.02675		0.74461	0.34786			17.5	-0.04422		39.8933	-0.01699
																													17.55	-0.02431		0.7504	0.34618			17.55	-0.04414		40.0075	-0.01699
																													17.6	-0.02231		0.75623	0.34451			17.6	-0.04406		40.1216	-0.01699
																													17.65	-0.02		0.7621	0.34285			17.65	-0.04327		40.2358	-0.01699
																													17.7	-0.01838		0.76802	0.3412			17.7	-0.0426		40.3499	-0.01699
																													17.75	-0.01637		0.77399	0.33956			17.75	-0.042		40.4641	-0.01699
																													17.8	-0.01499		0.78	0.33793			17.8	-0.04191		40.5783	-0.01699
																													17.85	-0.01397		0.78606	0.3363			17.85	-0.04235		40.6924	-0.01699
																													17.9	-0.01378		0.79217	0.33469			17.9	-0.04356		40.8066	-0.01699
																													17.95	-0.01367		0.79832	0.33308			17.95	-0.04484		40.9208	-0.01699
																													18	-0.01365		0.80452	0.33148			18	-0.04678		41.0349	-0.01699
																													18.05	-0.01377		0.81077	0.32989			18.05	-0.04818		41.1491	-0.01699
																													18.1	-0.01383		0.81707	0.32831			18.1	-0.04939		41.2633	-0.01699
																													18.15	-0.01337		0.82342	0.32673			18.15	-0.05028		41.3774	-0.01699
																													18.2	-0.0127		0.82982	0.32516			18.2	-0.05138		41.4916	-0.01699
																													18.25	-0.01308		0.83626	0.3236			18.25	-0.05156		41.6058	-0.01699
																													18.3	-0.01362		0.84276	0.32205			18.3	-0.05196		41.7199	-0.01699
																													18.35	-0.01454		0.84931	0.32051			18.35	-0.05195		41.8341	-0.01699
																													18.4	-0.0164		0.85591	0.31897			18.4	-0.05143		41.9483	-0.01699
																													18.45	-0.01774		0.86255	0.31744			18.45	-0.05018		42.0624	-0.01699
																													18.5	-0.01841		0.86926	0.31592			18.5	-0.04904		42.1766	-0.01699
																													18.55	-0.01816		0.87601	0.3144			18.55	-0.04777		42.2907	-0.01699
																													18.6	-0.01697		0.88281	0.31289			18.6	-0.04657		42.4049	-0.01699
																													18.65	-0.01493		0.88967	0.31139			18.65	-0.0458		42.5191	-0.01699
																													18.7	-0.0149		0.89658	0.3099			18.7	-0.04597		42.6332	-0.01699
																													18.75	-0.01591		0.90355	0.30841			18.75	-0.04633		42.7474	-0.01699
																													18.8	-0.01805		0.91057	0.30693			18.8	-0.04726		42.8616	-0.01699
																													18.85	-0.0206		0.91764	0.30546			18.85	-0.04853		42.9757	-0.01699
																													18.9	-0.02322		0.92477	0.30399			18.9	-0.04998		43.0899	-0.01699
																													18.95	-0.02363		0.93196	0.30253			18.95	-0.05092		43.2041	-0.01699
																													19	-0.0232		0.9392	0.30107			19	-0.05106		43.3182	-0.01699
																													19.05	-0.02211		0.94649	0.29962			19.05	-0.05057		43.4324	-0.01699
																													19.1	-0.022		0.95385	0.29818			19.1	-0.04995		43.5466	-0.01699
																													19.15	-0.02263		0.96126	0.29674			19.15	-0.04944		43.6607	-0.01699
																													19.2	-0.02397		0.96872	0.29531			19.2	-0.04912		43.7749	-0.01699
																													19.25	-0.02509		0.97625	0.29388			19.25	-0.05016		43.889	-0.01699
																													19.3	-0.02624		0.98383	0.29246			19.3	-0.05157		44.0032	-0.01699
																													19.35	-0.02622		0.99148	0.29104			19.35	-0.05316		44.1174	-0.01699
																													19.4	-0.0252		0.99918	0.28963			19.4	-0.05383		44.2315	-0.01699
																													19.45	-0.02456		1.00694	0.28823			19.45	-0.0541		44.3457	-0.01699
																													19.5	-0.02388		1.01477	0.28683			19.5	-0.05339		44.4599	-0.01699
																													19.55	-0.02351		1.02265	0.28543			19.55	-0.0518		44.574	-0.01699
																													19.6	-0.02339		1.03059	0.28404			19.6	-0.04975		44.6882	-0.01699
																													19.65	-0.02366		1.0386	0.28265			19.65	-0.0478		44.8023	-0.01699
																													19.7	-0.02366		1.04667	0.28127			19.7	-0.04567		44.9165	-0.01699
																													19.75	-0.02345		1.0548	0.27989			19.75	-0.0437		45.0307	-0.01699
																													19.8	-0.02232		1.06299	0.27852			19.8	-0.04236		45.1448	-0.01699
																													19.85	-0.02009		1.07125	0.27715			19.85	-0.04167		45.259	-0.01699
																													19.9	-0.01796		1.07958	0.27578			19.9	-0.04204		45.3732	-0.01699
																													19.95	-0.01661		1.08796	0.27442			19.95	-0.04375		45.4873	-0.01699
																													20	-0.01585		1.09641	0.27307			20	-0.04579		45.6015	-0.01699
																													20.05	-0.01577		1.10493	0.27171			20.05	-0.04854		45.7157	-0.01699
																													20.1	-0.0173		1.11352	0.27036			20.1	-0.0512		45.8298	-0.01699
																													20.15	-0.01894		1.12217	0.26901			20.15	-0.05346		45.944	-0.01699
																													20.2	-0.02059		1.13089	0.26767			20.2	-0.05418		46.0582	-0.01699
																													20.25	-0.02246		1.13967	0.26633			20.25	-0.05467		46.1723	-0.01699
																													20.3	-0.02587		1.14853	0.26499			20.3	-0.05467		46.2865	-0.01699
																													20.35	-0.02996		1.15745	0.26366			20.35	-0.05393		46.4006	-0.01699
																													20.4	-0.03467		1.16644	0.26233			20.4	-0.05281		46.5148	-0.01699
																													20.45	-0.03839		1.1755	0.261			20.45	-0.05299		46.629	-0.01699
																													20.5	-0.04118		1.18463	0.25967			20.5	-0.0535		46.7431	-0.01699
																													20.55	-0.04129		1.19384	0.25835			20.55	-0.05354		46.8573	-0.01699
																													20.6	-0.03934		1.20311	0.25702			20.6	-0.05434		46.9715	-0.01699
																													20.65	-0.03645		1.21246	0.2557			20.65	-0.05489		47.0856	-0.01699
																													20.7	-0.03401		1.22188	0.25439			20.7	-0.05445		47.1998	-0.01699
																													20.75	-0.03231		1.23137	0.25307			20.75	-0.05371		47.314	-0.01699
																													20.8	-0.03161		1.24094	0.25176			20.8	-0.05378		47.4281	-0.01699
																													20.85	-0.03131		1.25058	0.25045			20.85	-0.0538		47.5423	-0.01699
																													20.9	-0.03029		1.26029	0.24914			20.9	-0.05472		47.6565	-0.01699
																													20.95	-0.02894		1.27008	0.24783			20.95	-0.05657		47.7706	-0.01699
																													21	-0.02713		1.27995	0.24652			21	-0.05834		47.8848	-0.01699
																													21.05	-0.02501		1.28989	0.24522			21.05	-0.05928		47.999	-0.01699
																													21.1	-0.02394		1.29992	0.24391			21.1	-0.06014		48.1131	-0.01699
																													21.15	-0.02311		1.31001	0.24261			21.15	-0.06059		48.2273	-0.01699
																													21.2	-0.01559		1.32019	0.24131			21.2	-0.06003		48.3414	-0.01699
																													21.25	-0.01552		1.33045	0.24001			21.25	-0.05914		48.4556	-0.01699
																													21.3	-0.01588		1.34078	0.23871			21.3	-0.05855		48.5698	-0.01699
																													21.35	-0.01473		1.3512	0.23741			21.35	-0.05776		48.6839	-0.01699
																													21.4	-0.01405		1.3617	0.23612			21.4	-0.05711		48.7981	-0.01699
																													21.45	-0.01334		1.37228	0.23482			21.45	-0.05687		48.9123	-0.01699
																													21.5	-0.0129		1.38294	0.23352			21.5	-0.05777		49.0264	-0.01699
																													21.55	-0.01253		1.39368	0.23223			21.55	-0.05849		49.1406	-0.01699
																													21.6	-0.01438		1.40451	0.23094			21.6	-0.05948		49.2548	-0.01699
																													21.65	-0.01646		1.41542	0.22964			21.65	-0.05987		49.3689	-0.01699
																													21.7	-0.01843		1.42642	0.22835			21.7	-0.06023		49.4831	-0.01699
																													21.75	-0.02013		1.4375	0.22705			21.75	-0.06019		49.5973	-0.01699
																													21.8	-0.02114		1.44866	0.22576			21.8	-0.06035		49.7114	-0.01699
																													21.85	-0.01992		1.45992	0.22447			21.85	-0.05959		49.8256	-0.01699
																													21.9	-0.01803		1.47126	0.22318			21.9	-0.05839		49.9397	-0.01699
																													21.95	-0.01667		1.48269	0.22188			21.95	-0.05622		50.0539	-0.01699
																													22	-0.01676		1.49421	0.22059			22	-0.0526		50.1681	-0.01699
																													22.05	-0.01775		1.50582	0.2193			22.05	-0.04858		50.2822	-0.01699
																													22.1	-0.0201		1.51752	0.21801			22.1	-0.04518		50.3964	-0.01699
																													22.15	-0.02283		1.52931	0.21671			22.15	-0.04283		50.5106	-0.01699
																													22.2	-0.02487		1.54119	0.21542			22.2	-0.04158		50.6247	-0.01699
																													22.25	-0.02513		1.55316	0.21413			22.25	-0.04203		50.7389	-0.01699
																													22.3	-0.02468		1.56523	0.21284			22.3	-0.04287		50.8531	-0.01699
																													22.35	-0.02296		1.57739	0.21154			22.35	-0.04392		50.9672	-0.01699
																													22.4	-0.02004		1.58964	0.21025			22.4	-0.04481		51.0814	-0.01699
																													22.45	-0.01726		1.60199	0.20896			22.45	-0.04581		51.1955	-0.01699
																													22.5	-0.01558		1.61444	0.20766			22.5	-0.04654		51.3097	-0.01699
																													22.55	-0.01456		1.62698	0.20637			22.55	-0.04749		51.4239	-0.01699
																													22.6	-0.01542		1.63962	0.20507			22.6	-0.04861		51.538	-0.01699
																													22.65	-0.01819		1.65236	0.20378			22.65	-0.04973		51.6522	-0.01699
																													22.7	-0.02057		1.66519	0.20248			22.7	-0.05034		51.7664	-0.01699
																													22.75	-0.02255		1.67813	0.20118			22.75	-0.05044		51.8805	-0.01699
																													22.8	-0.02346		1.69117	0.19989			22.8	-0.05031		51.9947	-0.01699
																													22.85	-0.02335		1.7043	0.19859			22.85	-0.04968		52.1089	-0.01699
																													22.9	-0.02232		1.71754	0.19729			22.9	-0.04868		52.223	-0.01699
																													22.95	-0.0218		1.73089	0.19599			22.95	-0.04814		52.3372	-0.01699
																													23	-0.02094		1.74433	0.1947			23	-0.04822		52.4513	-0.01699
																													23.05	-0.02068		1.75789	0.1934			23.05	-0.04784		52.5655	-0.01699
																													23.1	-0.0196		1.77154	0.1921			23.1	-0.0472		52.6797	-0.01699
																													23.15	-0.01776		1.78531	0.1908			23.15	-0.04697		52.7938	-0.01699
																													23.2	-0.01557		1.79918	0.1895			23.2	-0.0466		52.908	-0.01699
																													23.25	-0.01412		1.81315	0.18819			23.25	-0.0455		53.0222	-0.01699
																													23.3	-0.01303		1.82724	0.18689			23.3	-0.04526		53.1363	-0.01699
																													23.35	-0.01321		1.84143	0.18559			23.35	-0.04574		53.2505	-0.01699
																													23.4	-0.0143		1.85574	0.18429			23.4	-0.04605		53.3647	-0.01699
																													23.45	-0.01554		1.87016	0.18298			23.45	-0.04599		53.4788	-0.01699
																													23.5	-0.01603		1.88469	0.18168			23.5	-0.04654		53.593	-0.01699
																													23.55	-0.01578		1.89933	0.18038			23.55	-0.04631		53.7072	-0.01699
																													23.6	-0.01438		1.91408	0.17907			23.6	-0.04639		53.8213	-0.01699
																													23.65	-0.01285		1.92895	0.17777			23.65	-0.04687		53.9355	-0.01699
																													23.7	-0.01083		1.94394	0.17646			23.7	-0.04806		54.0496	-0.01699
																													23.75	-0.00918		1.95904	0.17516			23.75	-0.04884		54.1638	-0.01699
																													23.8	-0.00779		1.97426	0.17385			23.8	-0.0505		54.278	-0.01699
																													23.85	-0.00787		1.9896	0.17255			23.85	-0.05119		54.3921	-0.01699
																													23.9	-0.02641		2.00506	0.17124			23.9	-0.05116		54.5063	-0.01699
																													23.95	-0.02676		2.02063	0.16993			23.95	-0.05019		54.6205	-0.01699
																													24	-0.02723		2.03633	0.16863			24	-0.04954		54.7346	-0.01699
																													24.05	-0.02772		2.05215	0.16732			24.05	-0.04858		54.8488	-0.01699
																													24.1	-0.02708		2.06809	0.16601			24.1	-0.04781		54.963	-0.01699
																													24.15	-0.0271		2.08416	0.16471			24.15	-0.04727		55.0771	-0.01699
																													24.2	-0.02701		2.10035	0.1634			24.2	-0.047		55.1913	-0.01699
																													24.25	-0.02692		2.11667	0.1621			24.25	-0.0462		55.3055	-0.01699
																													24.3	-0.02707		2.13311	0.16079			24.3	-0.04403		55.4196	-0.01699
																													24.35	-0.02854		2.14968	0.15948			24.35	-0.04206		55.5338	-0.01699
																													24.4	-0.0303		2.16638	0.15818			24.4	-0.03943		55.648	-0.01699
																													24.45	-0.03216		2.18321	0.15687			24.45	-0.03696		55.7621	-0.01699
																													24.5	-0.03413		2.20018	0.15557			24.5	-0.03464		55.8763	-0.01699
																													24.55	-0.03547		2.21727	0.15426			24.55	-0.03372		55.9904	-0.01699
																													24.6	-0.03501		2.23449	0.15296			24.6	-0.04824		56.1046	-0.01699
																													24.65	-0.0333		2.25185	0.15166			24.65	-0.04981		56.2188	-0.01699
																													24.7	-0.03162		2.26935	0.15035			24.7	-0.051		56.3329	-0.01699
																													24.75	-0.03008		2.28698	0.14905			24.75	-0.05211		56.4471	-0.01699
																													24.8	-0.02961		2.30474	0.14775			24.8	-0.05256		56.5613	-0.01699
																													24.85	-0.03023		2.32265	0.14645			24.85	-0.0525		56.6754	-0.01699
																													24.9	-0.03162		2.34069	0.14515			24.9	-0.0515		56.7896	-0.01699
																													24.95	-0.03315		2.35888	0.14385			24.95	-0.05099		56.9038	-0.01699
																													25	-0.03434		2.3772	0.14255			25	-0.05053		57.0179	-0.01699
																													25.05	-0.03421		2.39567	0.14125			25.05	-0.05092		57.1321	-0.01699
																													25.1	-0.03328		2.41428	0.13996			25.1	-0.05222		57.2463	-0.01699
																													25.15	-0.03207		2.43304	0.13866			25.15	-0.05339		57.3604	-0.01699
																													25.2	-0.03051		2.45194	0.13737			25.2	-0.05417		57.4746	-0.01699
																													25.25	-0.0288		2.47099	0.13608			25.25	-0.05494		57.5887	-0.01699
																													25.3	-0.02784		2.49019	0.13479			25.3	-0.05496		57.7029	-0.01699
																													25.35	-0.02762		2.50953	0.1335			25.35	-0.05391		57.8171	-0.01699
																													25.4	-0.02679		2.52903	0.13221			25.4	-0.05286		57.9312	-0.01699
																													25.45	-0.02505		2.54868	0.13092			25.45	-0.0512		58.0454	-0.01699
																													25.5	-0.02284		2.56848	0.12964			25.5	-0.0496		58.1596	-0.01699
																													25.55	-0.02024		2.58843	0.12836			25.55	-0.0484		58.2737	-0.01699
																													25.6	-0.01704		2.60854	0.12708			25.6	-0.04836		58.3879	-0.01699
																													25.65	-0.01551		2.6288	0.1258			25.65	-0.0489		58.502	-0.01699
																													25.7	-0.01674		2.64923	0.12452			25.7	-0.05012		58.6162	-0.01699
																													25.75	-0.01949		2.66981	0.12325			25.75	-0.05126		58.7304	-0.01699
																													25.8	-0.02367		2.69055	0.12197			25.8	-0.05259		58.8445	-0.01699
																													25.85	-0.02865		2.71145	0.1207			25.85	-0.05367		58.9587	-0.01699
																													25.9	-0.03311		2.73252	0.11944			25.9	-0.05493		59.0729	-0.01699
																													25.95	-0.03609		2.75375	0.11817			25.95	-0.05693		59.187	-0.01699
																													26	-0.0386		2.77514	0.11691			26	-0.05963		59.3012	-0.01699
																													26.05	-0.04038		2.7967	0.11565			26.05	-0.06238		59.4154	-0.01699
																													26.1	-0.04205		2.81843	0.11439			26.1	-0.06522		59.5295	-0.01699
																													26.15	-0.0429		2.84032	0.11314			26.15	-0.06775		59.6437	-0.01699
																													26.2	-0.04296		2.86239	0.11189			26.2	-0.06951		59.7579	-0.01699
																													26.25	-0.04234		2.88462	0.11064			26.25	-0.07026		59.872	-0.01699
																													26.3	-0.04153		2.90703	0.10939			26.3	-0.07049		59.9862	-0.01699
																													26.35	-0.04059		2.92962	0.10815			26.35	-0.06977		60.1003	-0.01699
																													26.4	-0.04053		2.95238	0.10691			26.4	-0.0679		60.2145	-0.01699
																													26.45	-0.04082		2.97532	0.10568			26.45	-0.06571		60.3287	-0.01699
																													26.5	-0.04138		2.99843	0.10445			26.5	-0.06364		60.4428	-0.01699
																													26.55	-0.04169		3.02172	0.10322			26.55	-0.06166		60.557	-0.01699
																													26.6	-0.04172		3.0452	0.10199			26.6	-0.06051		60.6712	-0.01699
																													26.65	-0.04053		3.06886	0.10077			26.65	-0.06067		60.7853	-0.01699
																													26.7	-0.03986		3.0927	0.09955			26.7	-0.06088		60.8995	-0.01699
																													26.75	-0.03864		3.11672	0.09834			26.75	-0.06061		61.0137	-0.01699
																													26.8	-0.03661		3.14094	0.09713			26.8	-0.0603		61.1278	-0.01699
																													26.85	-0.03396		3.16534	0.09593			26.85	-0.06005		61.242	-0.01699
																													26.9	-0.03245		3.18993	0.09472			26.9	-0.05927		61.3562	-0.01699
																													26.95	-0.03139		3.21471	0.09353			26.95	-0.0589		61.4703	-0.01699
																													27	-0.031		3.23969	0.09233			27	-0.05921		61.5845	-0.01699
																													27.05	-0.03206		3.26485	0.09115			27.05	-0.05922		61.6987	-0.01699
																													27.1	-0.03373		3.29022	0.08996			27.1	-0.05863		61.8128	-0.01699
																													27.15	-0.03509		3.31578	0.08878			27.15	-0.05822		61.927	-0.01699
																													27.2	-0.03513		3.34154	0.08761			27.2	-0.05754		62.0411	-0.01699
																													27.25	-0.03485		3.3675	0.08644			27.25	-0.05679		62.1553	-0.01699
																													27.3	-0.03347		3.39366	0.08527			27.3	-0.05681		62.2695	-0.01699
																													27.35	-0.03221		3.42003	0.08411			27.35	-0.05691		62.3836	-0.01699
																													27.4	-0.03071		3.4466	0.08296			27.4	-0.0562		62.4978	-0.01699
																													27.45	-0.02994		3.47337	0.08181			27.45	-0.05512		62.612	-0.01699
																													27.5	-0.02917		3.50036	0.08066			27.5	-0.05399		62.7261	-0.01699
																													27.55	-0.02993		3.52755	0.07952			27.55	-0.05215		62.8403	-0.01699
																													27.6	-0.03104		3.55495	0.07839			27.6	-0.05009		62.9545	-0.01699
																													27.65	-0.03279		3.58257	0.07726			27.65	-0.04841		63.0686	-0.01699
																													27.7	-0.03468		3.6104	0.07614			27.7	-0.04627		63.1828	-0.01699
																													27.75	-0.03625		3.63845	0.07502			27.75	-0.04342		63.297	-0.01699
																													27.8	-0.03622		3.66672	0.07391			27.8	-0.04071		63.4111	-0.01699
																													27.85	-0.03556		3.69521	0.0728			27.85	-0.03805		63.5253	-0.01699
																													27.9	-0.03411		3.72391	0.0717			27.9	-0.03541		63.6394	-0.01699
																													27.95	-0.03209		3.75284	0.07061			27.95	-0.03403		63.7536	-0.01699
																													28	-0.03117		3.782	0.06952			28	-0.03356		63.8678	-0.01699
																													28.05	-0.03183		3.81138	0.06844			28.05	-0.03351		63.9819	-0.01699
																													28.1	-0.03291		3.84099	0.06736			28.1	-0.03428		64.0961	-0.01699
																													28.15	-0.03467		3.87083	0.06629			28.15	-0.03559		64.2103	-0.01699
																													28.2	-0.03617		3.9009	0.06523			28.2	-0.03637		64.3244	-0.01699
																													28.25	-0.03633		3.93121	0.06417			28.25	-0.03714		64.4386	-0.01699
																													28.3	-0.03564		3.96175	0.06312			28.3	-0.03748		64.5528	-0.01699
																													28.35	-0.03508		3.99253	0.06208			28.35	-0.03744		64.6669	-0.01699
																													28.4	-0.0345		4.02354	0.06104			28.4	-0.03663		64.7811	-0.01699
																													28.45	-0.03475		4.0548	0.06001			28.45	-0.03631		64.8953	-0.01699
																													28.5	-0.03534		4.0863	0.05899			28.5	-0.03564		65.0094	-0.01699
																													28.55	-0.0358		4.11805	0.05797			28.55	-0.03521		65.1236	-0.01699
																													28.6	-0.03668		4.15004	0.05696			28.6	-0.03506		65.2377	-0.01699
																													28.65	-0.0374		4.18228	0.05596			28.65	-0.03607		65.3519	-0.01699
																													28.7	-0.03807		4.21477	0.05496			28.7	-0.03666		65.4661	-0.01699
																													28.75	-0.0396		4.24752	0.05397			28.75	-0.03733		65.5802	-0.01699
																													28.8	-0.04134		4.28051	0.05299			28.8	-0.03783		65.6944	-0.01699
																													28.85	-0.04207		4.31377	0.05201			28.85	-0.03749		65.8086	-0.01699
																													28.9	-0.04287		4.34728	0.05105			28.9	-0.0365		65.9227	-0.01699
																													28.95	-0.04318		4.38105	0.05009			28.95	-0.03604		66.0369	-0.01699
																													29	-0.04255		4.41509	0.04913			29	-0.03642		66.151	-0.01699
																													29.05	-0.04196		4.44939	0.04819			29.05	-0.03748		66.2652	-0.01699
																													29.1	-0.04263		4.48396	0.04725			29.1	-0.03914		66.3794	-0.01699
																													29.15	-0.0433		4.51879	0.04632			29.15	-0.04058		66.4935	-0.01699
																													29.2	-0.04428		4.5539	0.0454			29.2	-0.04163		66.6077	-0.01699
																													29.25	-0.04556		4.58928	0.04448			29.25	-0.04156		66.7219	-0.01699
																													29.3	-0.04733		4.62493	0.04357			29.3	-0.04103		66.836	-0.01699
																													29.35	-0.04766		4.66086	0.04267			29.35	-0.04076		66.9502	-0.01699
																													29.4	-0.04781		4.69707	0.04178			29.4	-0.0408		67.0644	-0.01699
																													29.45	-0.04771		4.73356	0.0409			29.45	-0.0411		67.1785	-0.01699
																													29.5	-0.04704		4.77033	0.04002			29.5	-0.04178		67.2927	-0.01699
																													29.55	-0.04499		4.80739	0.03915			29.55	-0.04166		67.4069	-0.01699
																													29.6	-0.0431		4.84474	0.03829			29.6	-0.04123		67.521	-0.01699
																													29.65	-0.04103		4.88238	0.03744			29.65	-0.04076		67.6352	-0.01699
																													29.7	-0.03878		4.92031	0.0366			29.7	-0.04008		67.7494	-0.01699
																													29.75	-0.03685		4.95853	0.03576			29.75	-0.03936		67.8635	-0.01699
																													29.8	-0.03585		4.99706	0.03493			29.8	-0.03933		67.9777	-0.01699
																													29.85	-0.03479		5.03588	0.03411			29.85	-0.03853		68.0918	-0.01699
																													29.9	-0.03388		5.075	0.0333			29.9	-0.03753		68.206	-0.01699
																													29.95	-0.03249		5.11443	0.0325			29.95	-0.03687		68.3202	-0.01699
																													30	-0.03126		5.15416	0.0317			30	-0.03641		68.4343	-0.01699
																													30.05	-0.02978		5.1942	0.03092			30.05	-0.03646		68.5485	-0.01699
																													30.1	-0.02926		5.23455	0.03014			30.1	-0.03794		68.6627	-0.01699
																													30.15	-0.02884		5.27522	0.02937			30.15	-0.03967		68.7768	-0.01699
																													30.2	-0.03013		5.3162	0.02861			30.2	-0.04119		68.891	-0.01699
																													30.25	-0.03274		5.3575	0.02785			30.25	-0.04241		69.0052	-0.01699
																													30.3	-0.03669		5.39912	0.02711			30.3	-0.04329		69.1193	-0.01699
																													30.35	-0.04026		5.44107	0.02637			30.35	-0.04374		69.2335	-0.01699
																													30.4	-0.04396		5.48334	0.02564			30.4	-0.04494		69.3477	-0.01699
																													30.45	-0.04653		5.52594	0.02492			30.45	-0.04638		69.4618	-0.01699
																													30.5	-0.04793		5.56887	0.02421			30.5	-0.04823		69.576	-0.01699
																													30.55	-0.04856		5.61213	0.02351			30.55	-0.05034		69.6901	-0.01699
																													30.6	-0.04948		5.65573	0.02281			30.6	-0.05216		69.8043	-0.01699
																													30.65	-0.05027		5.69967	0.02213			30.65	-0.05267		69.9185	-0.01699
																													30.7	-0.05088		5.74395	0.02145			30.7	-0.05249		70.0326	-0.01699
																													30.75	-0.05051		5.78857	0.02078			30.75	-0.0516		70.1468	-0.01699
																													30.8	-0.04928		5.83354	0.02012			30.8	-0.0501		70.261	-0.01699
																													30.85	-0.0466		5.87886	0.01947			30.85	-0.0482		70.3751	-0.01699
																													30.9	-0.04349		5.92454	0.01882			30.9	-0.04695		70.4893	-0.01699
																													30.95	-0.04092		5.97056	0.01819			30.95	-0.04596		70.6034	-0.01699
																													31	-0.03936		6.01695	0.01756			31	-0.04552		70.7176	-0.01699
																													31.05	-0.03758		6.06369	0.01694			31.05	-0.04503		70.8318	-0.01699
																													31.1	-0.03654		6.1108	0.01633			31.1	-0.04522		70.9459	-0.01699
																													31.15	-0.03562		6.15827	0.01573			31.15	-0.04526		71.0601	-0.01699
																													31.2	-0.03365		6.20611	0.01514			31.2	-0.04528		71.1743	-0.01699
																													31.25	-0.03116		6.25433	0.01455			31.25	-0.04455		71.2884	-0.01699
																													31.3	-0.02954		6.30292	0.01397			31.3	-0.04354		71.4026	-0.01699
																													31.35	-0.02803		6.35188	0.01341			31.35	-0.04185		71.5168	-0.01699
																													31.4	-0.02663		6.40123	0.01284			31.4	-0.03369		71.6309	-0.01699
																													31.45	-0.02517		6.45096	0.01229			31.45	-0.0321		71.7451	-0.01699
																													31.5	-0.02368		6.50108	0.01175			31.5	-0.03177		71.8593	-0.01699
																													31.55	-0.02126		6.55158	0.01121			31.55	-0.03259		71.9734	-0.01699
																													31.6	-0.0185		6.60248	0.01069			31.6	-0.03366		72.0876	-0.01699
																													31.65	-0.01564		6.65377	0.01017			31.65	-0.03413		72.2018	-0.01699
																													31.7	-0.01409		6.70547	0.00966			31.7	-0.03444		72.3159	-0.01699
																													31.75	-0.01289		6.75756	0.00915			31.75	-0.03387		72.4301	-0.01699
																													31.8	-0.01319		6.81006	0.00866			31.8	-0.03233		72.5442	-0.01699
																													31.85	-0.01436		6.86296	0.00817			31.85	-0.03135		72.6584	-0.01699
																													31.9	-0.01619		6.91628	0.00769			31.9	-0.03162		72.7726	-0.01699
																													31.95	-0.01764		6.97001	0.00722			31.95	-0.03254		72.8867	-0.01699
																													32	-0.019		7.02416	0.00676			32	-0.03429		73.0009	-0.01699
																													32.05	-0.01964		7.07873	0.0063			32.05	-0.03662		73.1151	-0.01699
																													32.1	-0.02011		7.13372	0.00585			32.1	-0.03905		73.2292	-0.01699
																													32.15	-0.02085		7.18914	0.00541			32.15	-0.04135		73.3434	-0.01699
																													32.2	-0.02213		7.245	0.00498			32.2	-0.04265		73.4576	-0.01699
																													32.25	-0.0239		7.30128	0.00456			32.25	-0.04295		73.5717	-0.01699
																													32.3	-0.02574		7.358	0.00414			32.3	-0.04292		73.6859	-0.01699
																													32.35	-0.02671		7.41517	0.00373			32.35	-0.04268		73.8	-0.01699
																													32.4	-0.02591		7.47277	0.00333			32.4	-0.04145		73.9142	-0.01699
																													32.45	-0.02361		7.53083	0.00293			32.45	-0.04038		74.0284	-0.01699
																													32.5	-0.02054		7.58933	0.00255			32.5	-0.03915		74.1425	-0.01699
																													32.55	-0.01668		7.64829	0.00217			32.55	-0.03811		74.2567	-0.01699
																													32.6	-0.01371		7.70771	0.00179			32.6	-0.03655		74.3709	-0.01699
																													32.65	-0.01142		7.76759	0.00143			32.65	-0.03519		74.485	-0.01699
																													32.7	-0.01044		7.82794	0.00107			32.7	-0.03366		74.5992	-0.01699
																													32.75	-0.00943		7.88875	0.000718583			32.75	-0.03234		74.7134	-0.01699
																													32.8	-0.0084		7.95004	0.000374267			32.8	-0.03077		74.8275	-0.01699
																													32.85	-0.00601		8.0118	3.68775e-05			32.85	-0.03009		74.9417	-0.01699
																													32.9	-0.00353		8.07404	-0.000293653			32.9	-0.03051		75.0559	-0.01699
																													32.95	-0.0011		8.13677	-0.000617393			32.95	-0.032		75.17	-0.01699
																													33	0.000814241		8.19998	-0.000934411			33	-0.03406		75.2842	-0.01699
																													33.05	0.00169		8.26368	-0.00124			33.05	-0.03602		75.3983	-0.01699
																													33.1	0.000703576		8.32788	-0.00155			33.1	-0.03744		75.5125	-0.01699
																													33.15	-0.00151		8.39258	-0.00185			33.15	-0.03771		75.6267	-0.01699
																													33.2	-0.00372		8.45778	-0.00214			33.2	-0.03727		75.7408	-0.01699
																													33.25	-0.00519		8.52349	-0.00242			33.25	-0.03624		75.855	-0.01699
																													33.3	-0.00817		8.5897	-0.0027			33.3	-0.03577		75.9692	-0.01699
																													33.35	-0.00809		8.65644	-0.00297			33.35	-0.0352		76.0833	-0.01699
																													33.4	-0.0076		8.72369	-0.00324			33.4	-0.03477		76.1975	-0.01699
																													33.45	-0.00729		8.79146	-0.0035			33.45	-0.03436		76.3117	-0.01699
																													33.5	-0.00789		8.85976	-0.00375			33.5	-0.03427		76.4258	-0.01699
																													33.55	-0.00929		8.92859	-0.004			33.55	-0.0342		76.54	-0.01699
																													33.6	-0.01066		8.99795	-0.00424			33.6	-0.0342		76.6542	-0.01699
																													33.65	-0.01132		9.06786	-0.00448			33.65	-0.03464		76.7683	-0.01699
																													33.7	-0.01214		9.1383	-0.00471			33.7	-0.03464		76.8825	-0.01699
																													33.75	-0.01289		9.2093	-0.00493			33.75	-0.03453		76.9967	-0.01699
																													33.8	-0.01371		9.28084	-0.00515			33.8	-0.03391		77.1108	-0.01699
																													33.85	-0.01533		9.35294	-0.00537			33.85	-0.03341		77.225	-0.01699
																													33.9	-0.01709		9.4256	-0.00558			33.9	-0.03248		77.3391	-0.01699
																													33.95	-0.01805		9.49883	-0.00578			33.95	-0.03172		77.4533	-0.01699
																													34	-0.01853		9.57263	-0.00598			34	-0.03056		77.5675	-0.01699
																													34.05	-0.01803		9.64699	-0.00617			34.05	-0.02952		77.6816	-0.01699
																													34.1	-0.01712		9.72194	-0.00636			34.1	-0.02828		77.7958	-0.01699
																													34.15	-0.01637		9.79747	-0.00654			34.15	-0.02704		77.91	-0.01699
																													34.2	-0.01672		9.87358	-0.00672			34.2	-0.02576		78.0241	-0.01699
																													34.25	-0.01708		9.95029	-0.00689			34.25	-0.02478		78.1383	-0.01699
																													34.3	-0.01832		10.0276	-0.00706			34.3	-0.02354		78.2524	-0.01699
																													34.35	-0.01906		10.1055	-0.00723			34.35	-0.02255		78.3666	-0.01699
																													34.4	-0.01982		10.184	-0.00739			34.4	-0.02219		78.4808	-0.01699
																													34.45	-0.01982		10.2631	-0.00754			34.45	-0.02254		78.5949	-0.01699
																													34.5	-0.02009		10.3429	-0.00769			34.5	-0.02357		78.7091	-0.01699
																													34.55	-0.02041		10.4232	-0.00784			34.55	-0.02524		78.8233	-0.01699
																													34.6	-0.02112		10.5042	-0.00798			34.6	-0.02693		78.9374	-0.01699
																													34.65	-0.02131		10.5858	-0.00812			34.65	-0.02805		79.0516	-0.01699
																													34.7	-0.02116		10.668	-0.00826			34.7	-0.02876		79.1658	-0.01699
																													34.75	-0.02017		10.7509	-0.00839			34.75	-0.02896		79.2799	-0.01699
																													34.8	-0.01792		10.8344	-0.00851			34.8	-0.02841		79.3941	-0.01699
																													34.85	-0.01499		10.9186	-0.00864			34.85	-0.02717		79.5083	-0.01699
																													34.9	-0.01199		11.0034	-0.00875			34.9	-0.02571		79.6224	-0.01699
																													34.95	-0.00954		11.0889	-0.00887			34.95	-0.02411		79.7366	-0.01699
																													35	-0.00813		11.1751	-0.00898			35	-0.02282		79.8508	-0.01699
																													35.05	-0.00843		11.2619	-0.00909			35.05	-0.02261		79.9649	-0.01699
																													35.1	-0.00957		11.3493	-0.0092			35.1	-0.02342		80.0791	-0.01699
																													35.15	-0.01092		11.4375	-0.0093			35.15	-0.0249		80.1932	-0.01699
																													35.2	-0.01235		11.5264	-0.0094			35.2	-0.02704		80.3074	-0.01699
																													35.25	-0.01362		11.6159	-0.00949			35.25	-0.02936		80.4216	-0.01699
																													35.3	-0.01445		11.7062	-0.00958			35.3	-0.0309		80.5357	-0.01699
																													35.35	-0.01547		11.7971	-0.00967			35.35	-0.03234		80.6499	-0.01699
																													35.4	-0.01667		11.8888	-0.00976			35.4	-0.0336		80.7641	-0.01699
																													35.45	-0.01763		11.9811	-0.00984			35.45	-0.03468		80.8782	-0.01699
																													35.5	-0.01743		12.0742	-0.00992			35.5	-0.03552		80.9924	-0.01699
																													35.55	-0.01584		12.168	-0.01			35.55	-0.03684		81.1066	-0.01699
																													35.6	-0.0129		12.2625	-0.01007			35.6	-0.0381		81.2207	-0.01699
																													35.65	-0.00945		12.3578	-0.01015			35.65	-0.0397		81.3349	-0.01699
																													35.7	-0.00598		12.4538	-0.01022			35.7	-0.04081		81.449	-0.01699
																													35.75	-0.00333		12.5506	-0.01028			35.75	-0.041		81.5632	-0.01699
																													35.8	-0.00187		12.6481	-0.01035			35.8	-0.04064		81.6774	-0.01699
																													35.85	-0.00149		12.7463	-0.01041			35.85	-0.03947		81.7915	-0.01699
																													35.9	-0.00194		12.8453	-0.01047			35.9	-0.03736		81.9057	-0.01699
																													35.95	-0.00289		12.9451	-0.01053			35.95	-0.03544		82.0199	-0.01699
																													36	-0.00375		13.0457	-0.01058			36	-0.03462		82.134	-0.01699
																													36.05	-0.00468		13.1471	-0.01064			36.05	-0.03448		82.2482	-0.01699
																													36.1	-0.00525		13.2492	-0.01069			36.1	-0.03575		82.3624	-0.01699
																													36.15	-0.00476		13.3521	-0.01074			36.15	-0.03823		82.4765	-0.01699
																													36.2	-0.0033		13.4558	-0.01079			36.2	-0.04099		82.5907	-0.01699
																													36.25	-0.00136		13.5604	-0.01083			36.25	-0.04341		82.7048	-0.01699
																													36.3	0.000866463		13.6657	-0.01088			36.3	-0.04497		82.819	-0.01699
																													36.35	0.00238		13.7719	-0.01092			36.35	-0.04528		82.9332	-0.01699
																													36.4	0.00265		13.8789	-0.01096			36.4	-0.04437		83.0473	-0.01699
																													36.45	0.0015		13.9867	-0.011			36.45	-0.04289		83.1615	-0.01699
																													36.5	-0.000290212		14.0954	-0.01104			36.5	-0.04129		83.2757	-0.01699
																													36.55	-0.00163		14.2049	-0.01107			36.55	-0.03969		83.3898	-0.01699
																													36.6	-0.00677		14.3152	-0.01111			36.6	-0.03815		83.504	-0.01699
																													36.65	-0.00706		14.4265	-0.01114			36.65	-0.03716		83.6182	-0.01699
																													36.7	-0.00667		14.5385	-0.01117			36.7	-0.03633		83.7323	-0.01699
																													36.75	-0.00637		14.6515	-0.0112			36.75	-0.03535		83.8465	-0.01699
																													36.8	-0.00648		14.7653	-0.01123			36.8	-0.03464		83.9607	-0.01699
																													36.85	-0.0071		14.88	-0.01126			36.85	-0.03447		84.0748	-0.01699
																													36.9	-0.00743		14.9956	-0.01128			36.9	-0.03397		84.189	-0.01699
																													36.95	-0.00765		15.1121	-0.01131			36.95	-0.03376		84.3032	-0.01699
																													37	-0.00719		15.2295	-0.01133			37	-0.03375		84.4173	-0.01699
																													37.05	-0.00685		15.3478	-0.01136			37.05	-0.03375		84.5315	-0.01699
																													37.1	-0.0062		15.4671	-0.01138			37.1	-0.03365		84.6457	-0.01699
																													37.15	-0.00556		15.5872	-0.0114			37.15	-0.03421		84.7598	-0.01699
																													37.2	-0.0049		15.7083	-0.01142			37.2	-0.0348		84.874	-0.01699
																													37.25	-0.00503		15.8303	-0.01144			37.25	-0.03542		84.9881	-0.01699
																													37.3	-0.00484		15.9533	-0.01146			37.3	-0.03624		85.1023	-0.01699
																													37.35	-0.00437		16.0773	-0.01147			37.35	-0.03686		85.2165	-0.01699
																													37.4	-0.0042		16.2022	-0.01149			37.4	-0.03674		85.3306	-0.01699
																													37.45	-0.00413		16.328	-0.01151			37.45	-0.03613		85.4448	-0.01699
																													37.5	-0.00305		16.4549	-0.01152			37.5	-0.03543		85.559	-0.01699
																													37.55	-0.00214		16.5827	-0.01154			37.55	-0.0352		85.6731	-0.01699
																													37.6	-0.0015		16.7116	-0.01155			37.6	-0.03491		85.7873	-0.01699
																													37.65	-0.000836471		16.8414	-0.01156			37.65	-0.03546		85.9014	-0.01699
																													37.7	-0.00106		16.9722	-0.01157			37.7	-0.03651		86.0156	-0.01699
																													37.75	-0.00305		17.1041	-0.01159			37.75	-0.03786		86.1298	-0.01699
																													37.8	-0.0053		17.237	-0.0116			37.8	-0.03835		86.2439	-0.01699
																													37.85	-0.00793		17.3709	-0.01161			37.85	-0.0392		86.3581	-0.01699
																													37.9	-0.01083		17.5058	-0.01162			37.9	-0.03858		86.4723	-0.01699
																													37.95	-0.01342		17.6418	-0.01163			37.95	-0.03738		86.5864	-0.01699
																													38	-0.01498		17.7789	-0.01164			38	-0.03542		86.7006	-0.01699
																													38.05	-0.01607		17.917	-0.01164			38.05	-0.03384		86.8148	-0.01699
																													38.1	-0.01688		18.0562	-0.01165			38.1	-0.03236		86.9289	-0.01699
																													38.15	-0.01732		18.1965	-0.01166			38.15	-0.03237		87.0431	-0.01699
																													38.2	-0.01751		18.3378	-0.01167			38.2	-0.03306		87.1573	-0.01699
																													38.25	-0.01806		18.4803	-0.01167			38.25	-0.03512		87.2714	-0.01699
																													38.3	-0.0189		18.6239	-0.01168			38.3	-0.03756		87.3856	-0.01699
																													38.35	-0.02006		18.7686	-0.01169			38.35	-0.04004		87.4998	-0.01699
																													38.4	-0.02103		18.9143	-0.01169			38.4	-0.04162		87.6139	-0.01699
																													38.45	-0.02104		19.0613	-0.0117			38.45	-0.04288		87.7281	-0.01699
																													38.5	-0.01992		19.2094	-0.0117			38.5	-0.04249		87.8422	-0.01699
																													38.55	-0.01863		19.3586	-0.01171			38.55	-0.04067		87.9564	-0.01699
																													38.6	-0.01694		19.509	-0.01171			38.6	-0.0377		88.0706	-0.01699
																													38.65	-0.01539		19.6606	-0.01171			38.65	-0.0348		88.1847	-0.01699
																													38.7	-0.01475		19.8133	-0.01172			38.7	-0.03143		88.2989	-0.01699
																													38.75	-0.01528		19.9672	-0.01172			38.75	-0.02921		88.4131	-0.01699
																													38.8	-0.01632		20.1224	-0.01173			38.8	-0.02823		88.5272	-0.01699
																													38.85	-0.01771		20.2787	-0.01173			38.85	-0.02828		88.6414	-0.01699
																													38.9	-0.01912		20.4362	-0.01173			38.9	-0.02891		88.7556	-0.01699
																													38.95	-0.01927		20.595	-0.01173			38.95	-0.02998		88.8697	-0.01699
																													39	-0.00627		20.755	-0.01174			39	-0.02988		88.9839	-0.01699
																													39.05	-0.00312		20.9162	-0.01174			39.05	-0.02963		89.0981	-0.01699
																													39.1	0.000417215		21.0787	-0.01174			39.1	-0.0292		89.2122	-0.01699
																													39.15	0.0035		21.2425	-0.01174			39.15	-0.02849		89.3264	-0.01699
																													39.2	0.0049		21.4075	-0.01175			39.2	-0.02784		89.4405	-0.01699
																													39.25	0.00446		21.5738	-0.01175			39.25	-0.02822		89.5547	-0.01699
																													39.3	0.00311		21.7414	-0.01175			39.3	-0.02787		89.6689	-0.01699
																													39.35	0.00224		21.9103	-0.01175			39.35	-0.02731		89.783	-0.01699
																													39.4	0.00238		22.0805	-0.01175			39.4	-0.02637		89.8972	-0.01699
																													39.45	0.00409		22.2521	-0.01175			39.45	-0.02488		90.0114	-0.01699
																													39.5	0.00732		22.425	-0.01176			39.5	-0.02273		90.1255	-0.01699
																													39.55	0.01098		22.5992	-0.01176			39.55	-0.02093		90.2397	-0.01699
																													39.6	0.01304		22.7747	-0.01176			39.6	-0.01969		90.3538	-0.01699
																													39.65	0.01429		22.9517	-0.01176			39.65	-0.01913		90.468	-0.01699
																													39.7	0.01401		23.13	-0.01176			39.7	-0.01967		90.5822	-0.01699
																													39.75	0.01288		23.3097	-0.01176			39.75	-0.0214		90.6963	-0.01699
																													39.8	0.01104		23.4908	-0.01176			39.8	-0.0236		90.8105	-0.01699
																													39.85	0.00963		23.6733	-0.01176			39.85	-0.02571		90.9247	-0.01699
																													39.9	0.00797		23.8572	-0.01176			39.9	-0.0271		91.0388	-0.01699
																													39.95	0.00658		24.0425	-0.01176			39.95	-0.02769		91.153	-0.01699
																													40	0.00452		24.2293	-0.01177			40	-0.02783		91.2672	-0.01699
																													40.05	0.00224		24.4175	-0.01177			40.05	-0.02784		91.3813	-0.01699
																													40.1	-3.78906e-05		24.6072	-0.01177			40.1	-0.0276		91.4955	-0.01699
																													40.15	-0.0023		24.7984	-0.01177			40.15	-0.02784		91.6097	-0.01699
																													40.2	-0.00399		24.9911	-0.01177			40.2	-0.02824		91.7238	-0.01699
																													40.25	-0.00477		25.1852	-0.01177			40.25	-0.02821		91.838	-0.01699
																													40.3	-0.00478		25.3809	-0.01177			40.3	-0.02751		91.9522	-0.01699
																													40.35	-0.0046		25.578	-0.01177			40.35	-0.02616		92.0663	-0.01699
																													40.4	-0.00401		25.7767	-0.01177			40.4	-0.0242		92.1805	-0.01699
																													40.45	-0.00378		25.977	-0.01177			40.45	-0.02207		92.2946	-0.01699
																													40.5	-0.00391		26.1788	-0.01177			40.5	-0.01951		92.4088	-0.01699
																													40.55	-0.0041		26.3822	-0.01177			40.55	-0.01786		92.523	-0.01699
																													40.6	-0.00408		26.5872	-0.01177			40.6	-0.01724		92.6371	-0.01699
																													40.65	-0.00462		26.7937	-0.01177			40.65	-0.01776		92.7513	-0.01699
																													40.7	-0.00503		27.0019	-0.01177			40.7	-0.01869		92.8655	-0.01699
																													40.75	-0.00524		27.2116	-0.01177			40.75	-0.02137		92.9796	-0.01699
																													40.8	-0.00522		27.423	-0.01177			40.8	-0.0239		93.0938	-0.01699
																													40.85	-0.0048		27.6361	-0.01177			40.85	-0.02617		93.208	-0.01699
																													40.9	-0.00348		27.8508	-0.01177			40.9	-0.02769		93.3221	-0.01699
																													40.95	-0.00194		28.0671	-0.01177			40.95	-0.02946		93.4363	-0.01699
																													41	0.00022787		28.2852	-0.01177			41	-0.03009		93.5504	-0.01699
																													41.05	0.00175		28.5049	-0.01177			41.05	-0.03061		93.6646	-0.01699
																													41.1	0.00278		28.7264	-0.01177			41.1	-0.03133		93.7788	-0.01699
																													41.15	0.00281		28.9495	-0.01177			41.15	-0.03232		93.8929	-0.01699
																													41.2	0.00189		29.1745	-0.01177			41.2	-0.03287		94.0071	-0.01699
																													41.25	0.000245252		29.4011	-0.01177			41.25	-0.03345		94.1213	-0.01699
																													41.3	-0.00101		29.6295	-0.01177			41.3	-0.03354		94.2354	-0.01699
																													41.35	-0.00242		29.8597	-0.01177			41.35	-0.03306		94.3496	-0.01699
																													41.4	-0.00354		30.0917	-0.01177			41.4	-0.03212		94.4638	-0.01699
																													41.45	-0.00349		30.3255	-0.01177			41.45	-0.03101		94.5779	-0.01699
																													41.5	-0.00349		30.5611	-0.01177			41.5	-0.02948		94.6921	-0.01699
																													41.55	-0.00379		30.7985	-0.01177			41.55	-0.02856		94.8063	-0.01699
																													41.6	0.00137		31.0377	-0.01177			41.6	-0.02818		94.9204	-0.01699
																													41.65	0.0013		31.2789	-0.01177			41.65	-0.02813		95.0346	-0.01699
																													41.7	0.000386947		31.5219	-0.01177			41.7	-0.0278		95.1488	-0.01699
																													41.75	-0.000421443		31.7667	-0.01177			41.75	-0.02715		95.2629	-0.01699
																													41.8	-0.00121		32.0135	-0.01177			41.8	-0.02589		95.3771	-0.01699
																													41.85	-0.00185		32.2623	-0.01177			41.85	-0.02363		95.4912	-0.01699
																													41.9	-0.00283		32.5129	-0.01177			41.9	-0.02115		95.6054	-0.01699
																													41.95	-0.00394		32.7655	-0.01177			41.95	-0.01949		95.7196	-0.01699
																													42	-0.00592		33.02	-0.01177			42	-0.01886		95.8337	-0.01699
																													42.05	-0.00814		33.2766	-0.01177			42.05	-0.01883		95.9479	-0.01699
																													42.1	-0.01092		33.5351	-0.01177			42.1	-0.01932		96.0621	-0.01699
																													42.15	-0.01334		33.7956	-0.01177			42.15	-0.02011		96.1762	-0.01699
																													42.2	-0.01542		34.0581	-0.01177			42.2	-0.02003		96.2904	-0.01699
																													42.25	-0.01671		34.3227	-0.01177			42.25	-0.01941		96.4046	-0.01699
																													42.3	-0.01756		34.5894	-0.01177			42.3	-0.01784		96.5187	-0.01699
																													42.35	-0.01798		34.8581	-0.01177			42.35	-0.01634		96.6329	-0.01699
																													42.4	-0.01815		35.1289	-0.01177			42.4	-0.01476		96.7471	-0.01699
																													42.45	-0.01851		35.4018	-0.01177			42.45	-0.01416		96.8612	-0.01699
																													42.5	-0.01909		35.6769	-0.01177			42.5	-0.0137		96.9754	-0.01699
																													42.55	-0.01944		35.954	-0.01177			42.55	-0.01386		97.0895	-0.01699
																													42.6	-0.01935		36.2333	-0.01177			42.6	-0.01384		97.2037	-0.01699
																													42.65	-0.01945		36.5148	-0.01177			42.65	-0.01363		97.3179	-0.01699
																													42.7	-0.01887		36.7985	-0.01177			42.7	-0.01265		97.432	-0.01699
																													42.75	-0.01768		37.0844	-0.01177			42.75	-0.0117		97.5462	-0.01699
																													42.8	-0.01675		37.3725	-0.01177			42.8	-0.0108		97.6604	-0.01699
																													42.85	-0.01557		37.6628	-0.01177			42.85	-0.0105		97.7745	-0.01699
																													42.9	-0.01442		37.9554	-0.01177			42.9	-0.01078		97.8887	-0.01699
																													42.95	-0.01365		38.2503	-0.01177			42.95	-0.01133		98.0028	-0.01699
																													43	-0.01303		38.5474	-0.01177			43	-0.01206		98.117	-0.01699
																													43.05	-0.01195		38.8469	-0.01177			43.05	-0.01292		98.2312	-0.01699
																													43.1	-0.01148		39.1487	-0.01177			43.1	-0.01383		98.3453	-0.01699
																													43.15	-0.01101		39.4528	-0.01177			43.15	-0.01484		98.4595	-0.01699
																													43.2	-0.01078		39.7594	-0.01177			43.2	-0.01663		98.5737	-0.01699
																													43.25	-0.01132		40.0682	-0.01177			43.25	-0.01864		98.6878	-0.01699
																													43.3	-0.01279		40.3795	-0.01177			43.3	-0.02078		98.802	-0.01699
																													43.35	-0.01414		40.6932	-0.01177			43.35	-0.02295		98.9162	-0.01699
																													43.4	-0.01524		41.0094	-0.01177			43.4	-0.0244		99.0303	-0.01699
																													43.45	-0.01651		41.328	-0.01177			43.45	-0.02526		99.1445	-0.01699
																													43.5	-0.01709		41.649	-0.01177			43.5	-0.0261		99.2587	-0.01699
																													43.55	-0.01674		41.9726	-0.01177			43.55	-0.02679		99.3728	-0.01699
																													43.6	-0.01632		42.2987	-0.01177			43.6	-0.02737		99.487	-0.01699
																													43.65	-0.01597		42.6273	-0.01177			43.65	-0.02841		99.6012	-0.01699
																													43.7	-0.01489		42.9584	-0.01177			43.7	-0.02899		99.7153	-0.01699
																													43.75	-0.01366		43.2922	-0.01177			43.75	-0.02894		99.8295	-0.01699
																													43.8	-0.01293		43.6285	-0.01177			43.8	-0.02869		99.9436	-0.01699
																													43.85	-0.01195		43.9674	-0.01177			43.85	-0.02737		100.058	-0.01699
																													43.9	-0.01139		44.309	-0.01177			43.9	-0.02562		100.172	-0.01699
																													43.95	-0.01142		44.6532	-0.01177			43.95	-0.02383		100.286	-0.01699
																													44	-0.01176		45.0001	-0.01177			44	-0.02229		100.4	-0.01699
																													44.05	-0.01184		45.3498	-0.01177			44.05	-0.0202		100.514	-0.01699
																													44.1	-0.01228		45.7021	-0.01177			44.1	-0.01919		100.629	-0.01699
																													44.15	-0.0114		46.0571	-0.01177			44.15	-0.01818		100.743	-0.01699
																													44.2	-0.00937		46.4149	-0.01177			44.2	-0.01712		100.857	-0.01699
																													44.25	-0.00692		46.7755	-0.01177			44.25	-0.01604		100.971	-0.01699
																													44.3	-0.00472		47.1389	-0.01177			44.3	-0.0159		101.085	-0.01699
																													44.35	-0.00229		47.5051	-0.01177			44.35	-0.01554		101.199	-0.01699
																													44.4	-0.00143		47.8742	-0.01177			44.4	-0.01552		101.314	-0.01699
																													44.45	-0.00168		48.2461	-0.01177			44.45	-0.01596		101.428	-0.01699
																													44.5	-0.00278		48.6209	-0.01177			44.5	-0.0168		101.542	-0.01699
																													44.55	-0.00394		48.9986	-0.01177			44.55	-0.01708		101.656	-0.01699
																													44.6	-0.00551		49.3793	-0.01177			44.6	-0.01696		101.77	-0.01699
																													44.65	-0.00671		49.7629	-0.01177			44.65	-0.01656		101.884	-0.01699
																													44.7	-0.00807		50.1495	-0.01177			44.7	-0.0158		101.999	-0.01699
																													44.75	-0.00858		50.5391	-0.01177			44.75	-0.01418		102.113	-0.01699
																													44.8	-0.00866		50.9318	-0.01177			44.8	-0.01277		102.227	-0.01699
																													44.85	-0.00819		51.3274	-0.01177			44.85	-0.01183		102.341	-0.01699
																													44.9	-0.00748		51.7262	-0.01177			44.9	-0.01125		102.455	-0.01699
																													44.95	-0.00661		52.128	-0.01177			44.95	-0.01114		102.569	-0.01699
																													45	-0.00691		52.533	-0.01177			45	-0.01141		102.684	-0.01699
																													45.05	-0.008		52.9411	-0.01177			45.05	-0.01167		102.798	-0.01699
																													45.1	-0.00919		53.3524	-0.01177			45.1	-0.01155		102.912	-0.01699
																													45.15	-0.0104		53.7669	-0.01177			45.15	-0.0107		103.026	-0.01699
																													45.2	-0.01086		54.1846	-0.01177			45.2	-0.00909		103.14	-0.01699
																													45.25	-0.01017		54.6056	-0.01177			45.25	-0.00763		103.254	-0.01699
																													45.3	-0.00833		55.0298	-0.01177			45.3	-0.00582		103.369	-0.01699
																													45.35	-0.00739		55.4573	-0.01177			45.35	-0.00369		103.483	-0.01699
																													45.4	-0.00678		55.8881	-0.01177			45.4	-0.00175		103.597	-0.01699
																													45.45	-0.00713		56.3223	-0.01177			45.45	-0.000109173		103.711	-0.01699
																													45.5	-0.00783		56.7599	-0.01177			45.5	0.00212		103.825	-0.01699
																													45.55	-0.00939		57.2008	-0.01177			45.55	0.00441		103.939	-0.01699
																													45.6	-0.00979		57.6452	-0.01177			45.6	0.00631		104.054	-0.01699
																													45.65	-0.01		58.093	-0.01177			45.65	0.00802		104.168	-0.01699
																													45.7	-0.00964		58.5444	-0.01177			45.7	0.00943		104.282	-0.01699
																													45.75	-0.00943		58.9992	-0.01177			45.75	0.00963		104.396	-0.01699
																													45.8	-0.00949		59.4575	-0.01177			45.8	0.00879		104.51	-0.01699
																													45.85	-0.01076		59.9194	-0.01177			45.85	0.00714		104.624	-0.01699
																													45.9	-0.01241		60.385	-0.01177			45.9	0.00562		104.739	-0.01699
																													45.95	-0.01484		60.8541	-0.01177			45.95	0.0042		104.853	-0.01699
																													46	-0.01736		61.3268	-0.01177			46	0.00367		104.967	-0.01699
																													46.05	-0.01919		61.8033	-0.01177			46.05	0.00391		105.081	-0.01699
																													46.1	-0.01971		62.2834	-0.01177			46.1	0.00535		105.195	-0.01699
																													46.15	-0.01947		62.7673	-0.01177			46.15	0.00648		105.309	-0.01699
																													46.2	-0.01804		63.2549	-0.01177			46.2	0.00761		105.424	-0.01699
																													46.25	-0.01653		63.7463	-0.01177			46.25	0.00828		105.538	-0.01699
																													46.3	-0.0146		64.2416	-0.01177			46.3	0.00819		105.652	-0.01699
																													46.35	-0.01269		64.7406	-0.01177			46.35	0.00698		105.766	-0.01699
																													46.4	-0.01032		65.2436	-0.01177			46.4	0.00556		105.88	-0.01699
																													46.45	-0.00819		65.7505	-0.01177			46.45	0.00412		105.994	-0.01699
																													46.5	-0.00588		66.2613	-0.01177			46.5	0.00312		106.109	-0.01699
																													46.55	-0.00433		66.776	-0.01177			46.55	0.00285		106.223	-0.01699
																													46.6	-0.00366		67.2948	-0.01177			46.6	0.00321		106.337	-0.01699
																													46.65	-0.00456		67.8176	-0.01177			46.65	0.00391		106.451	-0.01699
																													46.7	-0.00569		68.3445	-0.01177			46.7	0.0045		106.565	-0.01699
																													46.75	-0.00715		68.8754	-0.01177			46.75	0.00425		106.679	-0.01699
																													46.8	-0.0082		69.4105	-0.01177			46.8	0.00338		106.793	-0.01699
																													46.85	-0.00936		69.9497	-0.01177			46.85	0.00269		106.908	-0.01699
																													46.9	-0.00971		70.4932	-0.01177			46.9	0.00212		107.022	-0.01699
																													46.95	-0.01044		71.0408	-0.01177			46.95	0.00165		107.136	-0.01699
																													47	-0.01114		71.5927	-0.01177			47	0.00247		107.25	-0.01699
																													47.05	-0.01261		72.1489	-0.01177			47.05	0.00417		107.364	-0.01699
																													47.1	-0.01335		72.7094	-0.01177			47.1	-0.00811		107.478	-0.01699
																													47.15	-0.01393		73.2743	-0.01177			47.15	-0.00641		107.593	-0.01699
																													47.2	-0.01426		73.8435	-0.01177			47.2	-0.0045		107.707	-0.01699
																													47.25	-0.01435		74.4172	-0.01177			47.25	-0.00308		107.821	-0.01699
																													47.3	-0.01366		74.9954	-0.01177			47.3	-0.00231		107.935	-0.01699
																													47.35	-0.01309		75.578	-0.01177			47.35	-0.00178		108.049	-0.01699
																													47.4	-0.01226		76.1651	-0.01177			47.4	-0.00186		108.163	-0.01699
																													47.45	-0.01118		76.7568	-0.01177			47.45	-0.00211		108.278	-0.01699
																													47.5	-0.01041		77.3531	-0.01177			47.5	-0.00226		108.392	-0.01699
																													47.55	-0.00995		77.9541	-0.01177			47.55	-0.00185		108.506	-0.01699
																													47.6	-0.00951		78.5597	-0.01177			47.6	-0.00132		108.62	-0.01699
																													47.65	-0.00941		79.17	-0.01177			47.65	-0.000518753		108.734	-0.01699
																													47.7	-0.00914		79.7851	-0.01177			47.7	0.000347815		108.848	-0.01699
																													47.75	-0.00838		80.4049	-0.01177			47.75	0.00126		108.963	-0.01699
																													47.8	-0.0073		81.0296	-0.01177			47.8	0.00181		109.077	-0.01699
																													47.85	-0.00659		81.6591	-0.01177			47.85	0.00243		109.191	-0.01699
																													47.9	-0.00674		82.2935	-0.01177			47.9	0.00286		109.305	-0.01699
																													47.95	-0.00753		82.9328	-0.01177			47.95	0.0031		109.419	-0.01699
																													48	-0.00918		83.5771	-0.01177			48	0.00344		109.533	-0.01699
																													48.05	-0.01095		84.2264	-0.01177			48.05	0.00388		109.648	-0.01699
																													48.1	-0.01215		84.8807	-0.01177			48.1	0.00407		109.762	-0.01699
																													48.15	-0.01221		85.5401	-0.01177			48.15	0.00431		109.876	-0.01699
																													48.2	-0.01174		86.2047	-0.01177			48.2	0.00468		109.99	-0.01699
																													48.25	-0.01062		86.8744	-0.01177			48.25	-0.00985		110.104	-0.01699
																													48.3	-0.01057		87.5493	-0.01177			48.3	-0.01069		110.218	-0.01699
																													48.35	-0.01118		88.2294	-0.01177			48.35	-0.01121		110.333	-0.01699
																													48.4	-0.01222		88.9149	-0.01177			48.4	-0.0112		110.447	-0.01699
																													48.45	-0.01355		89.6056	-0.01177			48.45	-0.01048		110.561	-0.01699
																													48.5	-0.01527		90.3018	-0.01177			48.5	-0.00906		110.675	-0.01699
																													48.55	-0.01585		91.0033	-0.01177			48.55	-0.00744		110.789	-0.01699
																													48.6	-0.01621		91.7103	-0.01177			48.6	-0.0061		110.903	-0.01699
																													48.65	-0.01652		92.4228	-0.01177			48.65	-0.00571		111.018	-0.01699
																													48.7	-0.01675		93.1408	-0.01177			48.7	-0.00613		111.132	-0.01699
																													48.75	-0.01606		93.8644	-0.01177			48.75	-0.00701		111.246	-0.01699
																													48.8	-0.0154		94.5936	-0.01177			48.8	-0.00798		111.36	-0.01699
																													48.85	-0.01517		95.3285	-0.01177			48.85	-0.00902		111.474	-0.01699
																													48.9	-0.01513		96.0691	-0.01177			48.9	-0.00982		111.588	-0.01699
																													48.95	-0.01527		96.8154	-0.01177			48.95	-0.01111		111.703	-0.01699
																													49	-0.01559		97.5676	-0.01177			49	-0.01215		111.817	-0.01699
																													49.05	-0.01537		98.3255	-0.01177			49.05	-0.01368		111.931	-0.01699
																													49.1	-0.01338		99.0894	-0.01177			49.1	-0.01511		112.045	-0.01699
																													49.15	-0.01092		99.8592	-0.01177			49.15	-0.01654		112.159	-0.01699
																													49.2	-0.00784		100.635	-0.01177			49.2	-0.01731		112.273	-0.01699
																													49.25	-0.00575		101.417	-0.01177			49.25	-0.01812		112.388	-0.01699
																													49.3	-0.00508		102.205	-0.01177			49.3	-0.01814		112.502	-0.01699
																													49.35	-0.00671		102.999	-0.01177			49.35	-0.0176		112.616	-0.01699
																													49.4	-0.00865		103.799	-0.01177			49.4	-0.01596		112.73	-0.01699
																													49.45	-0.01114		104.605	-0.01177			49.45	-0.01406		112.844	-0.01699
																													49.5	-0.01242		105.418	-0.01177			49.5	-0.01205		112.958	-0.01699
																													49.55	-0.01232		106.237	-0.01177			49.55	-0.01029		113.073	-0.01699
																													49.6	-0.01167		107.062	-0.01177			49.6	-0.00911		113.187	-0.01699
																													49.65	-0.01138		107.894	-0.01177			49.65	-0.00893		113.301	-0.01699
																													49.7	-0.01106		108.732	-0.01177			49.7	-0.00883		113.415	-0.01699
																													49.75	-0.01095		109.577	-0.01177			49.75	-0.0083		113.529	-0.01699
																													49.8	-0.01127		110.428	-0.01177			49.8	-0.00764		113.643	-0.01699
																													49.85	-0.01177		111.286	-0.01177			49.85	-0.00695		113.758	-0.01699
																													49.9	-0.01262		112.151	-0.01177			49.9	-0.00601		113.872	-0.01699
																													49.95	-0.01356		113.022	-0.01177			49.95	-0.00491		113.986	-0.01699
																													50	-0.01486		113.9	-0.01177			50	-0.00353		114.1	-0.01699
																													50.05	-0.01585						50.05	-0.00225
																													50.1	-0.01667						50.1	-0.00113
																													50.15	-0.01641						50.15	-0.000463478
																													50.2	-0.01619						50.2	-0.000457579
																													50.25	-0.01551						50.25	-0.00141
																													50.3	-0.01499						50.3	-0.00262
																													50.35	-0.01449						50.35	-0.00368
																													50.4	-0.01484						50.4	-0.00478
																													50.45	-0.01507						50.45	-0.00589
																													50.5	-0.01528						50.5	-0.00677
																													50.55	-0.01569						50.55	-0.00752
																													50.6	-0.01595						50.6	-0.00841
																													50.65	-0.01569						50.65	-0.00854
																													50.7	-0.01508						50.7	-0.00802
																													50.75	-0.01476						50.75	-0.00714
																													50.8	-0.01365						50.8	-0.00587
																													50.85	-0.01274						50.85	-0.00412
																													50.9	-0.01207						50.9	-0.00227
																													50.95	-0.01189						50.95	-0.000524592
																													51	-0.01181						51	0.00119
																													51.05	-0.01241						51.05	0.00201
																													51.1	-0.01302						51.1	0.00215
																													51.15	-0.01336						51.15	0.00124
																													51.2	-0.01324						51.2	7.24475e-05
																													51.25	-0.01291						51.25	-0.0014
																													51.3	-0.01276						51.3	-0.00201
																													51.35	-0.01244						51.35	-0.00236
																													51.4	-0.01232						51.4	-0.00207
																													51.45	-0.01235						51.45	-0.00162
																													51.5	-0.01252						51.5	-0.000979665
																													51.55	-0.01238						51.55	-0.000601447
																													51.6	-0.01277						51.6	-0.000253027
																													51.65	-0.01323						51.65	-0.00013126
																													51.7	-0.01425						51.7	-0.000327338
																													51.75	-0.01492						51.75	-0.000296115
																													51.8	-0.01562						51.8	-0.000626458
																													51.85	-0.01554						51.85	-0.000742593
																													51.9	-0.01545						51.9	-0.000564066
																													51.95	-0.01496						51.95	-8.10547e-05
																													52	-0.01483						52	0.000293943
																													52.05	-0.01456						52.05	0.00105
																													52.1	-0.01468						52.1	0.00214
																													52.15	-0.0146						52.15	0.00316
																													52.2	-0.01447						52.2	0.00442
																													52.25	-0.01419						52.25	0.00564
																													52.3	-0.01447						52.3	0.00645
																													52.35	-0.01492						52.35	0.00588
																													52.4	-0.01559						52.4	0.00436
																													52.45	-0.01622						52.45	0.00211
																													52.5	-0.01691						52.5	-0.000555638
																													52.55	-0.01699						52.55	-0.00298
																													52.6	-0.0169						52.6	-0.00456
																													52.65	-0.01689						52.65	-0.00441
																													52.7	-0.0169						52.7	-0.0052
																													52.75	-0.01641						52.75	-0.00591
																													52.8	-0.016						52.8	-0.00696
																													52.85	-0.01538						52.85	-0.00799
																													52.9	-0.0148						52.9	-0.00906
																													52.95	-0.01458						52.95	-0.00978
																													53	-0.01273						53	-0.01015
																													53.05	-0.01314						53.05	-0.01006
																													53.1	-0.01369						53.1	-0.00956
																													53.15	-0.01382						53.15	-0.00914
																													53.2	-0.0136						53.2	-0.00859
																													53.25	-0.01281						53.25	-0.00814
																													53.3	-0.01198						53.3	-0.00783
																													53.35	-0.01102						53.35	-0.00815
																													53.4	-0.01044						53.4	-0.00831
																													53.45	-0.0097						53.45	-0.00854
																													53.5	-0.00889						53.5	-0.00848
																													53.55	-0.00787						53.55	-0.00816
																													53.6	-0.0073						53.6	-0.00707
																													53.65	-0.00652						53.65	-0.00562
																													53.7	-0.00591						53.7	-0.00354
																													53.75	-0.00563						53.75	-0.00158
																													53.8	-0.00583						53.8	9.18464e-05
																													53.85	-0.00567						53.85	0.000957114
																													53.9	-0.00559						53.9	0.000834997
																													53.95	-0.00584						53.95	-0.000298089
																													54	-0.0061						54	-0.00172
																													54.05	-0.00664						54.05	-0.00315
																													54.1	-0.00708						54.1	-0.00426
																													54.15	-0.00758						54.15	-0.00515
																													54.2	-0.00774						54.2	-0.00524
																													54.25	-0.00783						54.25	-0.00497
																													54.3	-0.00753						54.3	-0.00449
																													54.35	-0.00768						54.35	-0.00404
																													54.4	-0.00827						54.4	-0.00326
																													54.45	-0.00935						54.45	-0.00292
																													54.5	-0.01074						54.5	-0.0029
																													54.55	-0.01243						54.55	-0.00254
																													54.6	-0.01353						54.6	-0.00256
																													54.65	-0.01416						54.65	-0.00251
																													54.7	-0.01402						54.7	-0.00247
																													54.75	-0.01315						54.75	-0.00238
																													54.8	-0.01159						54.8	-0.0032
																													54.85	-0.01029						54.85	-0.00363
																													54.9	-0.00936						54.9	-0.00421
																													54.95	-0.0091						54.95	-0.00493
																													55	-0.00972						55	-0.00588
																													55.05	-0.01104						55.05	-0.00601
																													55.1	-0.01236						55.1	-0.00584
																													55.15	-0.01334						55.15	-0.00557
																													55.2	-0.0139						55.2	-0.00502
																													55.25	-0.01355						55.25	-0.00374
																													55.3	-0.0126						55.3	-0.00295
																													55.35	-0.01199						55.35	-0.00279
																													55.4	-0.01145						55.4	-0.00287
																													55.45	-0.01132						55.45	-0.0034
																													55.5	-0.01229						55.5	-0.00443
																													55.55	-0.01413						55.55	-0.00577
																													55.6	-0.01588						55.6	-0.00633
																													55.65	-0.01764						55.65	-0.00694
																													55.7	-0.01893						55.7	-0.00708
																													55.75	-0.01917						55.75	-0.00762
																													55.8	-0.01865						55.8	-0.00781
																													55.85	-0.01796						55.85	-0.0091
																													55.9	-0.01736						55.9	-0.0104
																													55.95	-0.01684						55.95	-0.01169
																													56	-0.01711						56	-0.01198
																													56.05	-0.01757						56.05	-0.01204
																													56.1	-0.01774						56.1	-0.01088
																													56.15	-0.01743						56.15	-0.00945
																													56.2	-0.01702						56.2	-0.00772
																													56.25	-0.01585						56.25	-0.00681
																													56.3	-0.01471						56.3	-0.00586
																													56.35	-0.01383						56.35	-0.00536
																													56.4	-0.01314						56.4	-0.00461
																													56.45	-0.01267						56.45	-0.00386
																													56.5	-0.01253						56.5	-0.00238
																													56.55	-0.01232						56.55	-0.000949128
																													56.6	-0.01194						56.6	0.000608384
																													56.65	-0.01184						56.65	0.00156
																													56.7	-0.01155						56.7	0.00198
																													56.75	-0.01126						56.75	0.00218
																													56.8	-0.01059						56.8	0.00218
																													56.85	-0.01035						56.85	0.00211
																													56.9	-0.0099						56.9	0.00246
																													56.95	-0.0097						56.95	0.00284
																													57	-0.00944						57	0.00248
																													57.05	-0.00987						57.05	0.00189
																													57.1	-0.00976						57.1	0.001
																													57.15	-0.00941						57.15	3.09527e-05
																													57.2	-0.00905						57.2	-0.000742358
																													57.25	-0.00921						57.25	-0.000802502
																													57.3	-0.00921						57.3	-0.000457215
																													57.35	-0.00973						57.35	0.000393317
																													57.4	-0.01062						57.4	0.00156
																													57.45	-0.01148						57.45	0.00266
																													57.5	-0.01203						57.5	0.00386
																													57.55	-0.0122						57.55	0.00481
																													57.6	-0.01193						57.6	0.00521
																													57.65	-0.01159						57.65	0.0051
																													57.7	-0.01167						57.7	0.00522
																													57.75	-0.01223						57.75	0.00506
																													57.8	-0.01359						57.8	0.00437
																													57.85	-0.01537						57.85	0.00346
																													57.9	-0.01682						57.9	0.00203
																													57.95	-0.0179						57.95	-0.000158464
																													58	-0.01798						58	-0.00239
																													58.05	-0.01753						58.05	-0.00378
																													58.1	-0.0168						58.1	-0.00485
																													58.15	-0.0167						58.15	-0.00514
																													58.2	-0.01675						58.2	-0.0048
																													58.25	-0.01757						58.25	-0.00483
																													58.3	-0.01822						58.3	-0.00576
																													58.35	-0.01863						58.35	-0.00659
																													58.4	-0.01866						58.4	-0.00763
																													58.45	-0.01821						58.45	-0.00953
																													58.5	-0.01709						58.5	-0.01108
																													58.55	-0.01602						58.55	-0.0121
																													58.6	-0.01506						58.6	-0.01298
																													58.65	-0.01383						58.65	-0.01401
																													58.7	-0.01259						58.7	-0.01363
																													58.75	-0.01172						58.75	-0.01291
																													58.8	-0.01083						58.8	-0.01181
																													58.85	-0.01018						58.85	-0.01072
																													58.9	-0.00984						58.9	-0.00903
																													58.95	-0.01004						58.95	-0.00785
																													59	-0.01028						59	-0.00641
																													59.05	-0.01073						59.05	-0.00503
																													59.1	-0.01122						59.1	-0.00334
																													59.15	-0.01146						59.15	-0.00167
																													59.2	-0.01108						59.2	9.38538e-05
																													59.25	-0.01056						59.25	0.0016
																													59.3	-0.00976						59.3	0.00289
																													59.35	-0.00913						59.35	0.0036
																													59.4	-0.009						59.4	0.00395
																													59.45	-0.00958						59.45	0.00389
																													59.5	-0.01035						59.5	0.00348
																													59.55	-0.01165						59.55	0.00315
																													59.6	-0.01285						59.6	0.00292
																													59.65	-0.01368						59.65	0.00243
																													59.7	-0.01403						59.7	0.00204
																													59.75	-0.01405						59.75	0.00168
																													59.8	-0.01333						59.8	0.00128
																													59.85	-0.01227						59.85	0.000503354
																													59.9	-0.01122						59.9	0.00049688
																													59.95	-0.01024						59.95	0.000568386
																													60	-0.00959						60	0.000573819
																													60.05	-0.00923						60.05	-0.000530279
																													60.1	-0.00934						60.1	-0.0015
																													60.15	-0.00966						60.15	-0.00331
																													60.2	-0.00997						60.2	-0.0049
																													60.25	-0.01013						60.25	-0.00658
																													60.3	-0.01032						60.3	-0.00691
																													60.35	-0.0104						60.35	-0.00696
																													60.4	-0.01026						60.4	-0.00671
																													60.45	-0.01032						60.45	-0.00706
																													60.5	-0.01067						60.5	-0.00565
																													60.55	-0.01131						60.55	-0.00656
																													60.6	-0.01162						60.6	-0.00793
																													60.65	-0.01235						60.65	-0.0092
																													60.7	-0.01334						60.7	-0.01013
																													60.75	-0.0144						60.75	-0.01041
																													60.8	-0.01512						60.8	-0.01092
																													60.85	-0.01615						60.85	-0.01113
																													60.9	-0.01661						60.9	-0.01147
																													60.95	-0.01635						60.95	-0.01154
																													61	-0.01556						61	-0.01187
																													61.05	-0.01479						61.05	-0.0121
																													61.1	-0.01378						61.1	-0.01197
																													61.15	-0.01305						61.15	-0.01171
																													61.2	-0.01264						61.2	-0.01194
																													61.25	-0.0126						61.25	-0.0122
																													61.3	-0.0124						61.3	-0.01256
																													61.35	-0.01247						61.35	-0.01311
																													61.4	-0.01243						61.4	-0.01357
																													61.45	-0.01261						61.45	-0.01368
																													61.5	-0.01283						61.5	-0.01323
																													61.55	-0.01344						61.55	-0.01261
																													61.6	-0.01402						61.6	-0.01127
																													61.65	-0.01462						61.65	-0.00978
																													61.7	-0.01492						61.7	-0.00737
																													61.75	-0.01496						61.75	-0.00504
																													61.8	-0.01457						61.8	-0.00251
																													61.85	-0.0137						61.85	-0.000813299
																													61.9	-0.01273						61.9	0.000589205
																													61.95	-0.01176						61.95	0.000569385
																													62	-0.01078						62	-7.02631e-05
																													62.05	-0.01008						62.05	-0.00103
																													62.1	-0.01						62.1	-0.00207
																													62.15	-0.01022						62.15	-0.00337
																													62.2	-0.01018						62.2	-0.00458
																													62.25	-0.01056						62.25	-0.00558
																													62.3	-0.01085						62.3	-0.00663
																													62.35	-0.01077						62.35	-0.00735
																													62.4	-0.01061						62.4	-0.00755
																													62.45	-0.01079						62.45	-0.00727
																													62.5	-0.01035						62.5	-0.00681
																													62.55	-0.01003						62.55	-0.00657
																													62.6	-0.00992						62.6	-0.0062
																													62.65	-0.00957						62.65	-0.00565
																													62.7	-0.009						62.7	-0.00483
																													62.75	-0.00882						62.75	-0.00388
																													62.8	-0.00846						62.8	-0.00245
																													62.85	-0.00782						62.85	-0.00158
																													62.9	-0.00755						62.9	-0.00188
																													62.95	-0.00781						62.95	-0.00322
																													63	-0.00847						63	-0.00492
																													63.05	-0.00999						63.05	-0.00709
																													63.1	-0.012						63.1	-0.00902
																													63.15	-0.01393						63.15	-0.0098
																													63.2	-0.01502						63.2	-0.00953
																													63.25	-0.01571						63.25	-0.00878
																													63.3	-0.01565						63.3	-0.00715
																													63.35	-0.01537						63.35	-0.00555
																													63.4	-0.01479						63.4	-0.00422
																													63.45	-0.01455						63.45	-0.00283
																													63.5	-0.01418						63.5	-0.0018
																													63.55	-0.01375						63.55	-0.00136
																													63.6	-0.01292						63.6	-0.000955985
																													63.65	-0.01207						63.65	-0.000837293
																													63.7	-0.01117						63.7	-0.00176
																													63.75	-0.01035						63.75	-0.00306
																													63.8	-0.0096						63.8	-0.00501
																													63.85	-0.0093						63.85	-0.00707
																													63.9	-0.0093						63.9	-0.0089
																													63.95	-0.00961						63.95	-0.01009
																													64	-0.0097						64	-0.01113
																													64.05	-0.00964						64.05	-0.0114
																													64.1	-0.00911						64.1	-0.0093
																													64.15	-0.00827						64.15	-0.0091
																													64.2	-0.00694						64.2	-0.00876
																													64.25	-0.00592						64.25	-0.00796
																													64.3	-0.00499						64.3	-0.0074
																													64.35	-0.00499						64.35	-0.0072
																													64.4	-0.00551						64.4	-0.00712
																													64.45	-0.00654						64.45	-0.00782
																													64.5	-0.00722						64.5	-0.00856
																													64.55	-0.00838						64.55	-0.00934
																													64.6	-0.00866						64.6	-0.00989
																													64.65	-0.00815						64.65	-0.01042
																													64.7	-0.00718						64.7	-0.01035
																													64.75	-0.00672						64.75	-0.01044
																													64.8	-0.006						64.8	-0.01037
																													64.85	-0.00584						64.85	-0.01029
																													64.9	-0.00636						64.9	-0.01013
																													64.95	-0.00757						64.95	-0.00989
																													65	-0.00861						65	-0.00933
																													65.05	-0.00976						65.05	-0.00837
																													65.1	-0.01057						65.1	-0.00725
																													65.15	-0.01125						65.15	-0.00589
																													65.2	-0.01162						65.2	-0.00483
																													65.25	-0.01219						65.25	-0.00457
																													65.3	-0.01244						65.3	-0.00535
																													65.35	-0.01265						65.35	-0.00664
																													65.4	-0.01264						65.4	-0.00804
																													65.45	-0.01228						65.45	-0.00933
																													65.5	-0.0115						65.5	-0.01017
																													65.55	-0.01119						65.55	-0.01067
																													65.6	-0.01121						65.6	-0.01071
																													65.65	-0.0115						65.65	-0.01073
																													65.7	-0.01178						65.7	-0.0106
																													65.75	-0.01238						65.75	-0.01028
																													65.8	-0.01255						65.8	-0.00952
																													65.85	-0.01263						65.85	-0.0091
																													65.9	-0.01253						65.9	-0.00906
																													65.95	-0.01259						65.95	-0.00929
																													66	-0.01243						66	-0.00971
																													66.05	-0.01202						66.05	-0.01038
																													66.1	-0.01154						66.1	-0.01132
																													66.15	-0.01135						66.15	-0.01228
																													66.2	-0.01145						66.2	-0.01316
																													66.25	-0.01153						66.25	-0.01371
																													66.3	-0.01211						66.3	-0.01412
																													66.35	-0.0126						66.35	-0.01343
																													66.4	-0.01289						66.4	-0.01232
																													66.45	-0.01298						66.45	-0.01097
																													66.5	-0.01312						66.5	-0.01008
																													66.55	-0.01289						66.55	-0.00946
																													66.6	-0.01253						66.6	-0.00975
																													66.65	-0.01188						66.65	-0.01052
																													66.7	-0.01078						66.7	-0.01158
																													66.75	-0.00965						66.75	-0.01261
																													66.8	-0.00873						66.8	-0.01391
																													66.85	-0.00823						66.85	-0.0148
																													66.9	-0.00815						66.9	-0.01492
																													66.95	-0.00893						66.95	-0.01481
																													67	-0.01006						67	-0.0143
																													67.05	-0.01122						67.05	-0.0128
																													67.1	-0.01221						67.1	-0.01093
																													67.15	-0.01306						67.15	-0.00956
																													67.2	-0.01334						67.2	-0.00815
																													67.25	-0.0131						67.25	-0.00669
																													67.3	-0.0129						67.3	-0.00574
																													67.35	-0.01232						67.35	-0.00516
																													67.4	-0.01141						67.4	-0.00434
																													67.45	-0.01085						67.45	-0.00361
																													67.5	-0.01049						67.5	-0.00347
																													67.55	-0.01011						67.55	-0.00337
																													67.6	-0.0102						67.6	-0.00373
																													67.65	-0.0101						67.65	-0.00438
																													67.7	-0.00983						67.7	-0.00542
																													67.75	-0.00949						67.75	-0.00621
																													67.8	-0.00892						67.8	-0.00706
																													67.85	-0.00835						67.85	-0.0075
																													67.9	-0.00842						67.9	-0.00758
																													67.95	-0.00877						67.95	-0.00701
																													68	-0.00956						68	-0.00602
																													68.05	-0.01076						68.05	-0.00528
																													68.1	-0.0119						68.1	-0.00464
																													68.15	-0.01283						68.15	-0.00453
																													68.2	-0.01313						68.2	-0.00467
																													68.25	-0.01279						68.25	-0.0054
																													68.3	-0.01182						68.3	-0.00567
																													68.35	-0.01051						68.35	-0.00604
																													68.4	-0.00889						68.4	-0.00622
																													68.45	-0.00757						68.45	-0.00735
																													68.5	-0.00668						68.5	-0.00854
																													68.55	-0.00637						68.55	-0.01013
																													68.6	-0.0065						68.6	-0.01127
																													68.65	-0.00694						68.65	-0.0127
																													68.7	-0.00749						68.7	-0.01289
																													68.75	-0.00788						68.75	-0.01279
																													68.8	-0.00805						68.8	-0.01251
																													68.85	-0.00774						68.85	-0.01282
																													68.9	-0.00712						68.9	-0.0128
																													68.95	-0.00654						68.95	-0.01325
																													69	-0.00623						69	-0.01382
																													69.05	-0.00625						69.05	-0.01482
																													69.1	-0.00682						69.1	-0.01577
																													69.15	-0.00782						69.15	-0.01637
																													69.2	-0.00821						69.2	-0.01694
																													69.25	-0.00813						69.25	-0.01702
																													69.3	-0.00782						69.3	-0.01666
																													69.35	-0.00694						69.35	-0.01588
																													69.4	-0.00585						69.4	-0.01549
																													69.45	-0.0053						69.45	-0.0151
																													69.5	-0.00528						69.5	-0.01512
																													69.55	-0.00529						69.55	-0.01488
																													69.6	-0.00564						69.6	-0.01508
																													69.65	-0.00644						69.65	-0.01519
																													69.7	-0.00759						69.7	-0.01493
																													69.75	-0.00846						69.75	-0.01458
																													69.8	-0.00993						69.8	-0.01471
																													69.85	-0.01178						69.85	-0.01471
																													69.9	-0.01317						69.9	-0.01489
																													69.95	-0.0141						69.95	-0.01568
																													70	-0.01496						70	-0.01689
																													70.05	-0.01489						70.05	-0.01795
																													70.1	-0.01404						70.1	-0.0191
																													70.15	-0.01298						70.15	-0.01997
																													70.2	-0.01202						70.2	-0.02043
																													70.25	-0.01137						70.25	-0.02008
																													70.3	-0.01107						70.3	-0.01977
																													70.35	-0.01096						70.35	-0.01906
																													70.4	-0.01134						70.4	-0.01824
																													70.45	-0.01172						70.45	-0.01739
																													70.5	-0.01187						70.5	-0.01708
																													70.55	-0.01208						70.55	-0.01661
																													70.6	-0.01276						70.6	-0.01636
																													70.65	-0.01293						70.65	-0.01647
																													70.7	-0.01317						70.7	-0.01692
																													70.75	-0.01355						70.75	-0.01744
																													70.8	-0.01401						70.8	-0.01795
																													70.85	-0.01412						70.85	-0.01864
																													70.9	-0.0148						70.9	-0.01912
																													70.95	-0.01533						70.95	-0.0196
																													71	-0.01572						71	-0.01996
																													71.05	-0.01601						71.05	-0.02073
																													71.1	-0.01626						71.1	-0.02124
																													71.15	-0.01611						71.15	-0.02197
																													71.2	-0.01601						71.2	-0.02247
																													71.25	-0.01604						71.25	-0.02283
																													71.3	-0.01588						71.3	-0.02488
																													71.35	-0.01555						71.35	-0.02503
																													71.4	-0.015						71.4	-0.02479
																													71.45	-0.01429						71.45	-0.02445
																													71.5	-0.01347						71.5	-0.02429
																													71.55	-0.01264						71.55	-0.02399
																													71.6	-0.01184						71.6	-0.02363
																													71.65	-0.01113						71.65	-0.02425
																													71.7	-0.01031						71.7	-0.02517
																													71.75	-0.0092						71.75	-0.02472
																													71.8	-0.00818						71.8	-0.02559
																													71.85	-0.00725						71.85	-0.02649
																													71.9	-0.00636						71.9	-0.02629
																													71.95	-0.00562						71.95	-0.02593
																													72	-0.00516						72	-0.0254
																													72.05	-0.00483						72.05	-0.02494
																													72.1	-0.00462						72.1	-0.02423
																													72.15	-0.00457						72.15	-0.024
																													72.2	-0.00476						72.2	-0.02341
																													72.25	-0.0053						72.25	-0.02249
																													72.3	-0.00565						72.3	-0.02151
																													72.35	-0.00578						72.35	-0.02069
																													72.4	-0.00578						72.4	-0.01959
																													72.45	-0.00547						72.45	-0.0193
																													72.5	-0.00464						72.5	-0.01982
																													72.55	-0.00416						72.55	-0.02063
																													72.6	-0.0043						72.6	-0.02166
																													72.65	-0.0046						72.65	-0.02317
																													72.7	-0.00523						72.7	-0.02443
																													72.75	-0.00623						72.75	-0.02523
																													72.8	-0.00723						72.8	-0.02599
																													72.85	-0.00791						72.85	-0.02681
																													72.9	-0.00885						72.9	-0.0272
																													72.95	-0.00975						72.95	-0.02729
																													73	-0.01053						73	-0.02735
																													73.05	-0.01095						73.05	-0.0271
																													73.1	-0.01109						73.1	-0.02659
																													73.15	-0.0107						73.15	-0.02625
																													73.2	-0.00997						73.2	-0.02567
																													73.25	-0.00921						73.25	-0.02501
																													73.3	-0.00867						73.3	-0.02448
																													73.35	-0.00829						73.35	-0.02397
																													73.4	-0.00818						73.4	-0.02336
																													73.45	-0.00844						73.45	-0.02309
																													73.5	-0.00892						73.5	-0.02334
																													73.55	-0.00933						73.55	-0.02365
																													73.6	-0.00983						73.6	-0.02386
																													73.65	-0.01029						73.65	-0.02417
																													73.7	-0.01097						73.7	-0.02459
																													73.75	-0.01136						73.75	-0.02444
																													73.8	-0.01183						73.8	-0.02457
																													73.85	-0.01215						73.85	-0.02487
																													73.9	-0.01251						73.9	-0.02556
																													73.95	-0.01235						73.95	-0.02598
																													74	-0.01237						74	-0.02636
																													74.05	-0.01216						74.05	-0.02617
																													74.1	-0.01226						74.1	-0.0259
																													74.15	-0.0123						74.15	-0.02529
																													74.2	-0.0125						74.2	-0.02487
																													74.25	-0.01255						74.25	-0.02468
																													74.3	-0.01281						74.3	-0.02478
																													74.35	-0.01285						74.35	-0.02531
																													74.4	-0.01301						74.4	-0.02555
																													74.45	-0.01337						74.45	-0.02621
																													74.5	-0.01405						74.5	-0.02685
																													74.55	-0.0147						74.55	-0.0275
																													74.6	-0.015						74.6	-0.02781
																													74.65	-0.01488						74.65	-0.02845
																													74.7	-0.01454						74.7	-0.02856
																													74.75	-0.0136						74.75	-0.02895
																													74.8	-0.01249						74.8	-0.02943
																													74.85	-0.01172						74.85	-0.02991
																													74.9	-0.01122						74.9	-0.03056
																													74.95	-0.01075						74.95	-0.03142
																													75	-0.0105						75	-0.03181
																													75.05	-0.00993						75.05	-0.03194
																													75.1	-0.00909						75.1	-0.032
																													75.15	-0.00816						75.15	-0.03176
																													75.2	-0.00717						75.2	-0.03136
																													75.25	-0.00636						75.25	-0.03131
																													75.3	-0.00642						75.3	-0.03166
																													75.35	-0.00714						75.35	-0.03197
																													75.4	-0.00793						75.4	-0.03234
																													75.45	-0.00915						75.45	-0.03295
																													75.5	-0.01053						75.5	-0.03359
																													75.55	-0.0116						75.55	-0.03409
																													75.6	-0.01203						75.6	-0.0346
																													75.65	-0.01242						75.65	-0.03515
																													75.7	-0.01241						75.7	-0.03537
																													75.75	-0.01194						75.75	-0.03512
																													75.8	-0.0111						75.8	-0.03474
																													75.85	-0.01051						75.85	-0.03414
																													75.9	-0.01001						75.9	-0.03375
																													75.95	-0.00961						75.95	-0.03367
																													76	-0.00953						76	-0.03424
																													76.05	-0.00949						76.05	-0.03489
																													76.1	-0.00929						76.1	-0.03592
																													76.15	-0.00872						76.15	-0.03654
																													76.2	-0.00807						76.2	-0.03694
																													76.25	-0.00757						76.25	-0.03666
																													76.3	-0.00745						76.3	-0.03637
																													76.35	-0.00777						76.35	-0.03609
																													76.4	-0.00853						76.4	-0.03568
																													76.45	-0.00952						76.45	-0.03496
																													76.5	-0.01034						76.5	-0.0345
																													76.55	-0.01087						76.55	-0.03386
																													76.6	-0.01115						76.6	-0.03312
																													76.65	-0.0115						76.65	-0.02626
																													76.7	-0.01179						76.7	-0.02678
																													76.75	-0.01204						76.75	-0.02707
																													76.8	-0.01251						76.8	-0.02741
																													76.85	-0.01289						76.85	-0.02728
																													76.9	-0.01299						76.9	-0.02645
																													76.95	-0.01307						76.95	-0.02491
																													77	-0.01327						77	-0.02374
																													77.05	-0.01327						77.05	-0.02262
																													77.1	-0.01311						77.1	-0.02183
																													77.15	-0.01295						77.15	-0.02171
																													77.2	-0.01255						77.2	-0.02193
																													77.25	-0.01179						77.25	-0.02184
																													77.3	-0.01112						77.3	-0.02166
																													77.35	-0.01074						77.35	-0.02148
																													77.4	-0.01064						77.4	-0.02094
																													77.45	-0.01061						77.45	-0.02035
																													77.5	-0.01104						77.5	-0.02017
																													77.55	-0.01147						77.55	-0.01981
																													77.6	-0.01183						77.6	-0.01941
																													77.65	-0.01202						77.65	-0.01905
																													77.7	-0.01219						77.7	-0.0185
																													77.75	-0.01192						77.75	-0.01766
																													77.8	-0.01102						77.8	-0.01721
																													77.85	-0.00978						77.85	-0.01662
																													77.9	-0.00838						77.9	-0.01632
																													77.95	-0.00685						77.95	-0.01645
																													78	-0.00539						78	-0.01657
																													78.05	-0.00434						78.05	-0.01643
																													78.1	-0.00345						78.1	-0.01668
																													78.15	-0.0024						78.15	-0.01677
																													78.2	-0.00155						78.2	-0.01675
																													78.25	-0.000991458						78.25	-0.01706
																													78.3	-0.00068364						78.3	-0.01744
																													78.35	-0.000869749						78.35	-0.01769
																													78.4	-0.0018						78.4	-0.01792
																													78.45	-0.00283						78.45	-0.01827
																													78.5	-0.00362						78.5	-0.01842
																													78.55	-0.00402						78.55	-0.01895
																													78.6	-0.00428						78.6	-0.01973
																													78.65	-0.00404						78.65	-0.02049
																													78.7	-0.00406						78.7	-0.02077
																													78.75	-0.00445						78.75	-0.02076
																													78.8	-0.00553						78.8	-0.02009
																													78.85	-0.0065						78.85	-0.01917
																													78.9	-0.00772						78.9	-0.01813
																													78.95	-0.0086						78.95	-0.01748
																													79	-0.00936						79	-0.01702
																													79.05	-0.00962						79.05	-0.01693
																													79.1	-0.00993						79.1	-0.01677
																													79.15	-0.01001						79.15	-0.01708
																													79.2	-0.01022						79.2	-0.01743
																													79.25	-0.01057						79.25	-0.01795
																													79.3	-0.01094						79.3	-0.01838
																													79.35	-0.01122						79.35	-0.01906
																													79.4	-0.01163						79.4	-0.01919
																													79.45	-0.01189						79.45	-0.01945
																													79.5	-0.01174						79.5	-0.01947
																													79.55	-0.01149						79.55	-0.01949
																													79.6	-0.01119						79.6	-0.019
																													79.65	-0.01072						79.65	-0.01899
																													79.7	-0.01066						79.7	-0.01879
																													79.75	-0.01088						79.75	-0.0189
																													79.8	-0.01135						79.8	-0.01923
																													79.85	-0.01167						79.85	-0.02015
																													79.9	-0.01186						79.9	-0.02092
																													79.95	-0.01128						79.95	-0.02177
																													80	-0.01031						80	-0.02227
																													80.05	-0.00947						80.05	-0.02256
																													80.1	-0.00911						80.1	-0.02264
																													80.15	-0.00896						80.15	-0.0224
																													80.2	-0.00929						80.2	-0.02179
																													80.25	-0.00965						80.25	-0.02138
																													80.3	-0.00952						80.3	-0.0209
																													80.35	-0.00874						80.35	-0.02039
																													80.4	-0.00763						80.4	-0.02044
																													80.45	-0.00607						80.45	-0.02075
																													80.5	-0.00457						80.5	-0.02075
																													80.55	-0.00328						80.55	-0.02086
																													80.6	-0.00233						80.6	-0.02099
																													80.65	-0.00183						80.65	-0.0206
																													80.7	-0.00185						80.7	-0.01995
																													80.75	-0.00228						80.75	-0.01952
																													80.8	-0.00303						80.8	-0.01917
																													80.85	-0.00389						80.85	-0.01884
																													80.9	-0.00467						80.9	-0.01871
																													80.95	-0.00549						80.95	-0.01886
																													81	-0.00598						81	-0.01893
																													81.05	-0.00604						81.05	-0.01867
																													81.1	-0.00614						81.1	-0.0182
																													81.15	-0.00633						81.15	-0.01756
																													81.2	-0.00634						81.2	-0.0166
																													81.25	-0.00644						81.25	-0.01562
																													81.3	-0.00659						81.3	-0.01498
																													81.35	-0.00643						81.35	-0.01445
																													81.4	-0.00618						81.4	-0.01392
																													81.45	-0.00588						81.45	-0.01369
																													81.5	-0.00535						81.5	-0.01378
																													81.55	-0.00482						81.55	-0.01369
																													81.6	-0.00459						81.6	-0.01361
																													81.65	-0.0042						81.65	-0.01387
																													81.7	-0.00388						81.7	-0.01415
																													81.75	-0.00402						81.75	-0.01416
																													81.8	-0.00453						81.8	-0.01413
																													81.85	-0.00503						81.85	-0.01385
																													81.9	-0.00591						81.9	-0.01319
																													81.95	-0.0069						81.95	-0.01241
																													82	-0.00779						82	-0.01136
																													82.05	-0.00845						82.05	-0.01045
																													82.1	-0.00874						82.1	-0.01008
																													82.15	-0.00881						82.15	-0.01004
																													82.2	-0.00879						82.2	-0.01031
																													82.25	-0.00872						82.25	-0.01093
																													82.3	-0.0087						82.3	-0.01136
																													82.35	-0.00888						82.35	-0.0114
																													82.4	-0.00869						82.4	-0.01136
																													82.45	-0.0084						82.45	-0.01096
																													82.5	-0.00825						82.5	-0.01029
																													82.55	-0.00837						82.55	-0.00971
																													82.6	-0.00857						82.6	-0.00944
																													82.65	-0.00898						82.65	-0.00737
																													82.7	-0.00928						82.7	-0.00776
																													82.75	-0.00928						82.75	-0.00857
																													82.8	-0.00901						82.8	-0.00971
																													82.85	-0.00855						82.85	-0.01078
																													82.9	-0.00812						82.9	-0.01152
																													82.95	-0.008						82.95	-0.01186
																													83	-0.0079						83	-0.01175
																													83.05	-0.00772						83.05	-0.0113
																													83.1	-0.00763						83.1	-0.01041
																													83.15	-0.00745						83.15	-0.00948
																													83.2	-0.007						83.2	-0.00871
																													83.25	-0.00676						83.25	-0.00801
																													83.3	-0.00659						83.3	-0.00718
																													83.35	-0.0065						83.35	-0.00647
																													83.4	-0.00656						83.4	-0.00587
																													83.45	-0.00684						83.45	-0.00525
																													83.5	-0.00706						83.5	-0.0051
																													83.55	-0.0076						83.55	-0.00544
																													83.6	-0.00782						83.6	-0.00605
																													83.65	-0.00785						83.65	-0.0071
																													83.7	-0.00734						83.7	-0.00824
																													83.75	-0.00668						83.75	-0.00888
																													83.8	-0.00516						83.8	-0.00913
																													83.85	-0.00372						83.85	-0.00902
																													83.9	-0.00242						83.9	-0.00846
																													83.95	-0.0015						83.95	-0.00775
																													84	-0.000827073						84	-0.00706
																													84.05	-0.000842478						84.05	-0.00642
																													84.1	-0.00123						84.1	-0.00592
																													84.15	-0.00152						84.15	-0.0054
																													84.2	-0.00177						84.2	-0.00467
																													84.25	-0.00175						84.25	-0.00416
																													84.3	-0.00151						84.3	-0.00371
																													84.35	-0.000725351						84.35	-0.00347
																													84.4	8.45379e-05						84.4	-0.00347
																													84.45	0.00121						84.45	-0.00385
																													84.5	0.00216						84.5	-0.0041
																													84.55	0.00314						84.55	-0.00454
																													84.6	0.00356						84.6	-0.00494
																													84.65	0.00346						84.65	-0.00545
																													84.7	0.0026						84.7	-0.0058
																													84.75	0.00156						84.75	-0.00606
																													84.8	0.000138525						84.8	-0.00591
																													84.85	-0.00133						84.85	-0.00541
																													84.9	-0.0021						84.9	-0.00459
																													84.95	-0.0025						84.95	-0.00371
																													85	-0.00273						85	-0.00293
																													85.05	-0.00272						85.05	-0.00261
																													85.1	-0.00263						85.1	-0.00306
																													85.15	-0.00326						85.15	-0.00379
																													85.2	-0.00417						85.2	-0.0047
																													85.25	-0.00515						85.25	-0.0055
																													85.3	-0.00595						85.3	-0.0056
																													85.35	-0.00642						85.35	-0.00499
																													85.4	-0.00641						85.4	-0.00406
																													85.45	-0.00603						85.45	-0.00293
																													85.5	-0.00549						85.5	-0.00218
																													85.55	-0.00481						85.55	-0.00205
																													85.6	-0.00407						85.6	-0.00212
																													85.65	-0.00341						85.65	-0.00246
																													85.7	-0.00299						85.7	-0.00279
																													85.75	-0.00281						85.75	-0.00272
																													85.8	-0.0031						85.8	-0.00251
																													85.85	-0.00374						85.85	-0.00228
																													85.9	-0.00438						85.9	-0.00148
																													85.95	-0.00469						85.95	-0.000615635
																													86	-0.00465						86	0.000345427
																													86.05	-0.00414						86.05	0.00155
																													86.1	-0.00313						86.1	0.00292
																													86.15	-0.00212						86.15	0.0036
																													86.2	-0.00135						86.2	0.00384
																													86.25	-0.000890063						86.25	0.00356
																													86.3	-0.00083166						86.3	0.00288
																													86.35	-0.00121						86.35	0.00194
																													86.4	-0.00155						86.4	0.00112
																													86.45	-0.00215						86.45	0.000745582
																													86.5	-0.00258						86.5	0.000475936
																													86.55	-0.00283						86.55	0.000451184
																													86.6	-0.00276						86.6	0.000400006
																													86.65	-0.00271						86.65	0.000586313
																													86.7	-0.00229						86.7	0.00050175
																													86.75	-0.00198						86.75	0.000820894
																													86.8	-0.00171						86.8	0.00103
																													86.85	-0.00166						86.85	0.00158
																													86.9	-0.00161						86.9	0.00224
																													86.95	-0.00157						86.95	0.00306
																													87	-0.00129						87	0.00358
																													87.05	-0.000905264						87.05	0.00414
																													87.1	-0.000330459						87.1	0.00423
																													87.15	0.000319558						87.15	0.00402
																													87.2	0.000892499						87.2	0.00391
																													87.25	0.00137						87.25	0.00392
																													87.3	0.00148						87.3	0.00403
																													87.35	0.00122						87.35	0.00466
																													87.4	0.00079866						87.4	0.00537
																													87.45	0.000402485						87.45	0.00591
																													87.5	-0.000233671						87.5	0.00614
																													87.55	-0.000652412						87.55	0.0061
																													87.6	-0.001						87.6	0.00568
																													87.65	-0.00127						87.65	0.00506
																													87.7	-0.00181						87.7	0.00478
																													87.75	-0.00234						87.75	0.00491
																													87.8	-0.00295						87.8	0.00549
																													87.85	-0.00358						87.85	0.00641
																													87.9	-0.00432						87.9	0.00759
																													87.95	-0.00489						87.95	0.00859
																													88	-0.00524						88	0.00956
																													88.05	-0.00557						88.05	0.01021
																													88.1	-0.00565						88.1	0.01069
																													88.15	-0.00572						88.15	0.01119
																													88.2	-0.00579						88.2	0.01144
																													88.25	-0.00568						88.25	0.01128
																													88.3	-0.00544						88.3	0.01107
																													88.35	-0.00515						88.35	0.01069
																													88.4	-0.0046						88.4	0.01017
																													88.45	-0.00394						88.45	0.00986
																													88.5	-0.00374						88.5	0.0099
																													88.55	-0.00369						88.55	0.01024
																													88.6	-0.00381						88.6	0.01087
																													88.65	-0.00422						88.65	0.0115
																													88.7	-0.00469						88.7	0.01173
																													88.75	-0.00502						88.75	0.01165
																													88.8	-0.00506						88.8	0.01129
																													88.85	-0.00499						88.85	0.01054
																													88.9	-0.00449						88.9	0.00984
																													88.95	-0.00405						88.95	0.00948
																													89	-0.0035						89	0.00918
																													89.05	-0.00336						89.05	0.00881
																													89.1	-0.00338						89.1	0.00867
																													89.15	-0.00414						89.15	0.00848
																													89.2	-0.00489						89.2	0.0086
																													89.25	-0.00568						89.25	0.00901
																													89.3	-0.00587						89.3	0.0094
																													89.35	-0.00586						89.35	0.00989
																													89.4	-0.00519						89.4	0.01046
																													89.45	-0.00433						89.45	0.01033
																													89.5	-0.00313						89.5	0.00996
																													89.55	-0.00236						89.55	0.00963
																													89.6	-0.00156						89.6	0.00908
																													89.65	-0.000955874						89.65	0.00839
																													89.7	-0.000494512						89.7	0.00827
																													89.75	-0.000453592						89.75	0.00842
																													89.8	-0.000454492						89.8	0.0086
																													89.85	-0.000595865						89.85	0.00873
																													89.9	-0.000849466						89.9	0.00896
																													89.95	-0.0012						89.95	0.00865
																													90	-0.00158						90	0.00802
																													90.05	-0.00201						90.05	0.00743
																													90.1	-0.00255						90.1	0.0066
																													90.15	-0.00307						90.15	0.00562
																													90.2	-0.00369						90.2	0.00499
																													90.25	-0.0044						90.25	0.0046
																													90.3	-0.00508						90.3	0.00442
																													90.35	-0.00549						90.35	0.0052
																													90.4	-0.00565						90.4	0.00635
																													90.45	-0.00565						90.45	0.00748
																													90.5	-0.00549						90.5	0.00815
																													90.55	-0.00531						90.55	0.00834
																													90.6	-0.00551						90.6	0.00775
																													90.65	-0.00624						90.65	0.00685
																													90.7	-0.00699						90.7	0.00606
																													90.75	-0.00799						90.75	0.00562
																													90.8	-0.00886						90.8	0.00548
																													90.85	-0.00946						90.85	0.00537
																													90.9	-0.0096						90.9	0.00524
																													90.95	-0.00962						90.95	0.00494
																													91	-0.00949						91	0.00475
																													91.05	-0.00929						91.05	0.00443
																													91.1	-0.0089						91.1	0.00435
																													91.15	-0.00846						91.15	0.00455
																													91.2	-0.00796						91.2	0.00472
																													91.25	-0.00719						91.25	0.00466
																													91.3	-0.00666						91.3	0.0048
																													91.35	-0.00659						91.35	0.00492
																													91.4	-0.00662						91.4	0.00499
																													91.45	-0.00689						91.45	0.00486
																													91.5	-0.00739						91.5	0.00483
																													91.55	-0.00769						91.55	0.00491
																													91.6	-0.00781						91.6	0.00497
																													91.65	-0.00807						91.65	0.00472
																													91.7	-0.00817						91.7	0.00479
																													91.75	-0.00828						91.75	0.00472
																													91.8	-0.00841						91.8	0.00434
																													91.85	-0.00834						91.85	0.00355
																													91.9	-0.00801						91.9	0.003
																													91.95	-0.00762						91.95	0.00183
																													92	-0.00698						92	0.000824034
																													92.05	-0.0063						92.05	-0.000123119
																													92.1	-0.00551						92.1	-0.000702707
																													92.15	-0.00476						92.15	-0.0012
																													92.2	-0.00419						92.2	-0.00108
																													92.25	-0.00407						92.25	-0.00107
																													92.3	-0.00406						92.3	-0.000904355
																													92.35	-0.0044						92.35	-0.000786924
																													92.4	-0.00492						92.4	-0.000763589
																													92.45	-0.00558						92.45	-0.00109
																													92.5	-0.00594						92.5	-0.00131
																													92.55	-0.00642						92.55	-0.00178
																													92.6	-0.00669						92.6	-0.00207
																													92.65	-0.0068						92.65	-0.00233
																													92.7	-0.0067						92.7	-0.00236
																													92.75	-0.00681						92.75	-0.00262
																													92.8	-0.00692						92.8	-0.00275
																													92.85	-0.007						92.85	-0.00303
																													92.9	-0.0073						92.9	-0.00368
																													92.95	-0.00745						92.95	-0.00426
																													93	-0.00739						93	-0.00475
																													93.05	-0.00709						93.05	-0.00514
																													93.1	-0.00699						93.1	-0.00563
																													93.15	-0.00668						93.15	-0.00549
																													93.2	-0.00649						93.2	-0.00536
																													93.25	-0.00632						93.25	-0.00495
																													93.3	-0.0063						93.3	-0.0044
																													93.35	-0.00612						93.35	-0.00355
																													93.4	-0.00586						93.4	-0.00293
																													93.45	-0.00575						93.45	-0.00225
																													93.5	-0.00548						93.5	-0.00153
																													93.55	-0.00529						93.55	-0.000557109
																													93.6	-0.00523						93.6	0.000358386
																													93.65	-0.00532						93.65	0.00116
																													93.7	-0.00528						93.7	0.00163
																													93.75	-0.0055						93.75	0.00181
																													93.8	-0.00542						93.8	0.00148
																													93.85	-0.00522						93.85	0.000849497
																													93.9	-0.0049						93.9	0.000256282
																													93.95	-0.00442						93.95	0.000158545
																													94	-0.00362						94	0.000218314
																													94.05	-0.00282						94.05	0.000752485
																													94.1	-0.00205						94.1	0.00169
																													94.15	-0.00132						94.15	0.00261
																													94.2	-0.000675675						94.2	0.00331
																													94.25	-0.000444829						94.25	0.00407
																													94.3	-0.000516317						94.3	0.00461
																													94.35	-0.000696472						94.35	0.00522
																													94.4	-0.00125						94.4	0.00624
																													94.45	-0.00212						94.45	0.00744
																													94.5	-0.00291						94.5	0.00845
																													94.55	-0.00375						94.55	0.00936
																													94.6	-0.00456						94.6	0.00988
																													94.65	-0.00498						94.65	0.00998
																													94.7	-0.00514						94.7	0.00988
																													94.75	-0.00525						94.75	0.01007
																													94.8	-0.00506						94.8	0.01049
																													94.85	-0.00467						94.85	0.01106
																													94.9	-0.00439						94.9	0.01192
																													94.95	-0.00418						94.95	0.01289
																													95	-0.00393						95	0.01347
																													95.05	-0.00392						95.05	0.01362
																													95.1	-0.0041						95.1	0.01389
																													95.15	-0.00418						95.15	0.01371
																													95.2	-0.00446						95.2	0.01343
																													95.25	-0.00503						95.25	0.01353
																													95.3	-0.00548						95.3	0.01401
																													95.35	-0.00602						95.35	0.01426
																													95.4	-0.00661						95.4	0.01466
																													95.45	-0.00704						95.45	0.01511
																													95.5	-0.00713						95.5	0.01505
																													95.55	-0.00723						95.55	0.01469
																													95.6	-0.00708						95.6	0.01445
																													95.65	-0.0069						95.65	0.01423
																													95.7	-0.00676						95.7	0.01386
																													95.75	-0.00648						95.75	0.01364
																													95.8	-0.00616						95.8	0.01348
																													95.85	-0.00573						95.85	0.0129
																													95.9	-0.00531						95.9	0.01227
																													95.95	-0.00504						95.95	0.01169
																													96	-0.00527						96	0.01124
																													96.05	-0.00545						96.05	0.01082
																													96.1	-0.00599						96.1	0.01098
																													96.15	-0.00649						96.15	0.01124
																													96.2	-0.00685						96.2	0.01152
																													96.25	-0.00701						96.25	0.01173
																													96.3	-0.00729						96.3	0.01204
																													96.35	-0.00723						96.35	0.01197
																													96.4	-0.00722						96.4	0.01182
																													96.45	-0.00723						96.45	0.01164
																													96.5	-0.00707						96.5	0.01132
																													96.55	-0.00689						96.55	0.01092
																													96.6	-0.0068						96.6	0.01048
																													96.65	-0.00661						96.65	0.01021
																													96.7	-0.00618						96.7	0.00995
																													96.75	-0.00588						96.75	0.01004
																													96.8	-0.0056						96.8	0.01022
																													96.85	-0.00549						96.85	0.01081
																													96.9	-0.00539						96.9	0.01139
																													96.95	-0.0056						96.95	0.01232
																													97	-0.00574						97	0.01318
																													97.05	-0.00577						97.05	0.01407
																													97.1	-0.00549						97.1	0.01473
																													97.15	-0.00511						97.15	0.01539
																													97.2	-0.00448						97.2	0.01579
																													97.25	-0.00378						97.25	0.01612
																													97.3	-0.00331						97.3	0.01623
																													97.35	-0.00301						97.35	0.01622
																													97.4	-0.00297						97.4	0.01603
																													97.45	-0.00305						97.45	0.01605
																													97.5	-0.00306						97.5	0.0164
																													97.55	-0.00268						97.55	0.01732
																													97.6	-0.00217						97.6	0.01845
																													97.65	-0.00116						97.65	0.01968
																													97.7	-2.00318e-05						97.7	0.02038
																													97.75	0.000754425						97.75	0.02074
																													97.8	0.00129						97.8	0.01162
																													97.85	0.00152						97.85	0.01114
																													97.9	0.00133						97.9	0.0107
																													97.95	0.000968463						97.95	0.0108
																													98	0.000817473						98	0.01081
																													98.05	0.000572247						98.05	0.01091
																													98.1	0.000711746						98.1	0.01089
																													98.15	0.000790263						98.15	0.01073
																													98.2	0.000931974						98.2	0.01018
																													98.25	0.0011						98.25	0.00974
																													98.3	0.00147						98.3	0.0093
																													98.35	0.00159						98.35	0.00897
																													98.4	0.00179						98.4	0.00901
																													98.45	0.00196						98.45	0.00928
																													98.5	0.00208						98.5	0.00944
																													98.55	0.00234						98.55	0.00978
																													98.6	0.00276						98.6	0.00994
																													98.65	0.00322						98.65	0.0097
																													98.7	0.00363						98.7	0.00949
																													98.75	0.00388						98.75	0.00937
																													98.8	0.00382						98.8	0.00919
																													98.85	0.00367						98.85	0.00891
																													98.9	0.00361						98.9	0.00857
																													98.95	0.00382						98.95	0.00833
																													99	0.00417						99	0.00837
																													99.05	0.0046						99.05	0.00847
																													99.1	0.00519						99.1	0.00454
																													99.15	0.00579						99.15	0.00557
																													99.2	0.00614						99.2	0.00623
																													99.25	0.00661						99.25	0.00647
																													99.3	0.00718						99.3	0.00674
																													99.35	0.00763						99.35	0.00685
																													99.4	0.00813						99.4	0.00704
																													99.45	0.00878						99.45	0.00759
																													99.5	0.00919						99.5	0.00834
																													99.55	0.00948						99.55	0.00887
																													99.6	0.00983						99.6	0.00898
																													99.65	0.01004						99.65	0.00886
																													99.7	0.01016						99.7	0.00844
																													99.75	0.01042						99.75	0.00814
																													99.8	0.0105						99.8	0.00803
																													99.85	0.01067						99.85	0.00833
																													99.9	0.01087						99.9	0.00888
																													99.95	0.01124						99.95	0.00942
[truncated: 283 more rows]

## Sheet: Supp. Fig.4
a		Ku+X4L4	Ku+X4L4+XLF	Ku+X4L4+PAXX	Ku+X4L4+PAXX+XLF		b		repeat1	repeat2	average	SD		g		End labeling	Mid-point labeling
	repeat1	1	3.36735	1.31818	4.79592			Ku+XL	14.69	13.89	14.29	0.565685			repeat1	1	0.293478
	repeat2	1	2.39796	0.545455	6.8125			Ku+XL+PAXX	21	13.9	17.45	5.02046			repeat2	1	0.199275
	repeat3	1	3.77083	0.416667				Ku+XL+XLF	16.2	11.5	13.85	3.3234			repeat3		0.322464
	repeat4		5.13636												repeat4		0.228261
	average_Normalized efficiency	1	3.66813	0.760101	5.80421										average	1	0.26087
	SD		1.13579	0.487583	1.42594										SD		0.0569044

## Sheet: Supp. Fig.5
0 nM	Bin center	Normalized frequency		16.7 nM	Bin center	Normalized frequency		50 nM	Bin center	Normalized frequency		150 nM	Bin center	Normalized frequency		300 nM	Bin center	Normalized frequency
	-0.2	0.000450499			-0.2	0.000297979			-0.2	0.00033432			-0.2	0.000264519			-0.2	0.000354112
	-0.19	0.000945413			-0.19	0.000770771			-0.19	0.000724986			-0.19	0.000642402			-0.19	0.000839752
	-0.18	0.00116115			-0.18	0.000826394			-0.18	0.000818896			-0.18	0.00084394			-0.18	0.00114665
	-0.17	0.00125632			-0.17	0.00105286			-0.17	0.000935345			-0.17	0.000749469			-0.17	0.00131527
	-0.16	0.00164971			-0.16	0.00113232			-0.16	0.00106306			-0.16	0.00100769			-0.16	0.00147715
	-0.15	0.00199235			-0.15	0.00144222			-0.15	0.00141241			-0.15	0.0012911			-0.15	0.00166264
	-0.14	0.0021827			-0.14	0.0016369			-0.14	0.00152886			-0.14	0.00138557			-0.14	0.00190883
	-0.13	0.00260782			-0.13	0.00201831			-0.13	0.00179556			-0.13	0.00178865			-0.13	0.0026002
	-0.12	0.00306466			-0.12	0.00233218			-0.12	0.00244542			-0.12	0.00180125			-0.12	0.00291047
	-0.11	0.00385779			-0.11	0.00246726			-0.11	0.0027572			-0.11	0.00244365			-0.11	0.00321736
	-0.1	0.00478417			-0.1	0.00310295			-0.1	0.00312533			-0.1	0.00282153			-0.1	0.00400316
	-0.09	0.00546309			-0.09	0.00404059			-0.09	0.00344838			-0.09	0.00360249			-0.09	0.0045124
	-0.08	0.00638947			-0.08	0.00455708			-0.08	0.0043086			-0.08	0.00402446			-0.08	0.00546682
	-0.07	0.00741103			-0.07	0.00541924			-0.07	0.00470302			-0.07	0.00479283			-0.07	0.00618516
	-0.06	0.00829933			-0.06	0.00626947			-0.06	0.00589004			-0.06	0.00593907			-0.06	0.00693049
	-0.05	0.00986656			-0.05	0.0070601			-0.05	0.0069193			-0.05	0.00670744			-0.05	0.00788153
	-0.04	0.0113323			-0.04	0.00817653			-0.04	0.00741514			-0.04	0.00809301			-0.04	0.00881909
	-0.03	0.0128741			-0.03	0.00960285			-0.03	0.00879374			-0.03	0.00949118			-0.03	0.00960825
	-0.02	0.0140733			-0.02	0.0105167			-0.02	0.0100334			-0.02	0.0104296			-0.02	0.0106031
	-0.01	0.0145809			-0.01	0.0114265			-0.01	0.0115284			-0.01	0.0117963			-0.01	0.0116317
	0	0.0164781			0	0.0131309			0	0.0131099			0	0.0127914			0	0.0126873
	0.01	0.0175187			0.01	0.013858			0.01	0.0138799			0.01	0.0137424			0.01	0.013264
	0.02	0.0180834			0.02	0.0147201			0.02	0.0154576			0.02	0.0147816			0.02	0.014151
	0.03	0.0189781			0.03	0.0155227			0.03	0.0163291			0.03	0.015827			0.03	0.0142387
	0.04	0.0198981			0.04	0.017247			0.04	0.0175574			0.04	0.0165009			0.04	0.0147311
	0.05	0.020025			0.05	0.0175489			0.05	0.0184552			0.05	0.0168725			0.05	0.014957
	0.06	0.0206214			0.06	0.0182681			0.06	0.0188947			0.06	0.0172189			0.06	0.0150751
	0.07	0.0204311			0.07	0.0192574			0.07	0.0199127			0.07	0.0181321			0.07	0.0145692
	0.08	0.0217889			0.08	0.0199169			0.08	0.0202395			0.08	0.0184659			0.08	0.0144006
	0.09	0.0209704			0.09	0.0201433			0.09	0.0203484			0.09	0.0183714			0.09	0.0144646
	0.1	0.021643			0.1	0.0196507			0.1	0.0203597			0.1	0.0182896			0.1	0.0142522
	0.11	0.0212686			0.11	0.0200957			0.11	0.0203372			0.11	0.0187115			0.11	0.013436
	0.12	0.0223029			0.12	0.0202228			0.12	0.0203973			0.12	0.0187997			0.12	0.0135912
	0.13	0.0220808			0.13	0.0195951			0.13	0.0204386			0.13	0.0176976			0.13	0.0134428
	0.14	0.0216937			0.14	0.0200083			0.14	0.0198526			0.14	0.0174582			0.14	0.0126907
	0.15	0.0214399			0.15	0.0197977			0.15	0.0198301			0.15	0.0174834			0.15	0.0126098
	0.16	0.0214336			0.16	0.0200718			0.16	0.0197249			0.16	0.0175842			0.16	0.012431
	0.17	0.021091			0.17	0.0196706			0.17	0.0193906			0.17	0.0173323			0.17	0.0121477
	0.18	0.0213194			0.18	0.0201473			0.18	0.0193267			0.18	0.0162238			0.18	0.0118577
	0.19	0.0211417			0.19	0.0199646			0.19	0.0196009			0.19	0.0167528			0.19	0.0117565
	0.2	0.020558			0.2	0.0198891			0.2	0.0190825			0.2	0.0153673			0.2	0.0109067
	0.21	0.0217001			0.21	0.0201592			0.21	0.0196422			0.21	0.0152413			0.21	0.0114092
	0.22	0.0215542			0.22	0.0201712			0.22	0.0190938			0.22	0.0149516			0.22	0.0110146
	0.23	0.0210148			0.23	0.020048			0.23	0.0198564			0.23	0.0148886			0.23	0.011399
	0.24	0.0217064			0.24	0.0204811			0.24	0.0185792			0.24	0.015594			0.24	0.0108797
	0.25	0.0209514			0.25	0.0194997			0.25	0.0188872			0.25	0.0142651			0.25	0.0110078
	0.26	0.0213321			0.26	0.0190071			0.26	0.0191013			0.26	0.0146619			0.26	0.0107751
	0.27	0.0205326			0.27	0.0194203			0.27	0.0182486			0.27	0.0139691			0.27	0.0106672
	0.28	0.0208181			0.28	0.0188442			0.28	0.0184778			0.28	0.0135786			0.28	0.0102625
	0.29	0.0198664			0.29	0.0179065			0.29	0.0172043			0.29	0.01327			0.29	0.0105762
	0.3	0.0194349			0.3	0.0175013			0.3	0.0173433			0.3	0.0133456			0.3	0.0101748
	0.31	0.0190415			0.31	0.0173821			0.31	0.0168099			0.31	0.0133015			0.31	0.00962511
	0.32	0.0184578			0.32	0.0161822			0.32	0.0161187			0.32	0.0128417			0.32	0.0093452
	0.33	0.0172332			0.33	0.0152565			0.33	0.0153336			0.33	0.0124765			0.33	0.00863023
	0.34	0.0161164			0.34	0.0143626			0.34	0.0142518			0.34	0.0116703			0.34	0.00840427
	0.35	0.0153487			0.35	0.0132541			0.35	0.0128957			0.35	0.0112483			0.35	0.00802992
	0.36	0.013737			0.36	0.0127296			0.36	0.0123173			0.36	0.0103666			0.36	0.00740601
	0.37	0.0122142			0.37	0.0116212			0.37	0.0110288			0.37	0.00971791			0.37	0.00664045
	0.38	0.0116368			0.38	0.0106875			0.38	0.0105217			0.38	0.00905661			0.38	0.00650218
	0.39	0.010076			0.39	0.0099207			0.39	0.00971406			0.39	0.00852128			0.39	0.00595583
	0.4	0.00909247			0.4	0.00879633			0.4	0.00881628			0.4	0.00782849			0.4	0.00584454
	0.41	0.00839451			0.41	0.00831956			0.41	0.00795231			0.41	0.00725537			0.41	0.00537239
	0.42	0.00716357			0.42	0.00754084			0.42	0.00750905			0.42	0.00702234			0.42	0.00466417
	0.43	0.00607856			0.43	0.00662704			0.43	0.00693808			0.43	0.00622249			0.43	0.00440111
	0.44	0.00514584			0.44	0.00642442			0.44	0.0061004			0.44	0.00603984			0.44	0.00404363
	0.45	0.00490473			0.45	0.00577284			0.45	0.0062469			0.45	0.00533446			0.45	0.00412457
	0.46	0.0043654			0.46	0.0055424			0.46	0.00581116			0.46	0.00476133			0.46	0.00393571
	0.47	0.0039149			0.47	0.00531594			0.47	0.00547684			0.47	0.0045409			0.47	0.00421562
	0.48	0.0038451			0.48	0.00495836			0.48	0.00531907			0.48	0.00435826			0.48	0.00384802
	0.49	0.00362303			0.49	0.00466038			0.49	0.00499977			0.49	0.00368437			0.49	0.00390535
	0.5	0.00297583			0.5	0.00439816			0.5	0.00460535			0.5	0.00383552			0.5	0.00350065
	0.51	0.00320425			0.51	0.00443789			0.51	0.00438372			0.51	0.00354581			0.51	0.00366253
	0.52	0.00272837			0.52	0.00408032			0.52	0.00440626			0.52	0.0035836			0.52	0.00365916
	0.53	0.00274106			0.53	0.00400483			0.53	0.00403438			0.53	0.00301047			0.53	0.00357822
	0.54	0.00241747			0.54	0.00393729			0.54	0.00401184			0.54	0.00327499			0.54	0.00354112
	0.55	0.00230326			0.55	0.00359163			0.55	0.00377143			0.55	0.00282783			0.55	0.00358497
	0.56	0.00219539			0.56	0.00326982			0.56	0.00366249			0.56	0.00275855			0.56	0.00352426
	0.57	0.00199869			0.57	0.0031983			0.57	0.00332442			0.57	0.00253812			0.57	0.003703
	0.58	0.00186545			0.58	0.002948			0.58	0.00314411			0.58	0.00269557			0.58	0.00367265
	0.59	0.0017322			0.59	0.00282881			0.59	0.00301639			0.59	0.00273966			0.59	0.00374347
	0.6	0.00175124			0.6	0.00286059			0.6	0.0029037			0.6	0.00247514			0.6	0.00376708
	0.61	0.00176393			0.61	0.00275729			0.61	0.00272715			0.61	0.00219173			0.61	0.0039728
	0.62	0.00157992			0.62	0.00277319			0.62	0.00274593			0.62	0.00231139			0.62	0.00394245
	0.63	0.00124998			0.63	0.00265002			0.63	0.00243039			0.63	0.00231139			0.63	0.00415492
	0.64	0.00118018			0.64	0.00249905			0.64	0.00258065			0.64	0.0025948			0.64	0.00436064
	0.65	0.00120556			0.65	0.00277319			0.65	0.00228014			0.65	0.00254442			0.65	0.0046844
	0.66	0.00111673			0.66	0.00258248			0.66	0.00248298			0.66	0.00280894			0.66	0.00526447
	0.67	0.000977139			0.67	0.00289635			0.67	0.00222379			0.67	0.00313643			0.67	0.00567592
	0.68	0.000926378			0.68	0.00302746			0.68	0.00260319			0.68	0.00328759			0.68	0.00615144
	0.69	0.000831202			0.69	0.00315857			0.69	0.00226887			0.69	0.0042134			0.69	0.00668767
	0.7	0.000634506			0.7	0.00321022			0.7	0.00259943			0.7	0.00436456			0.7	0.00760161
	0.71	0.000685266			0.71	0.00352409			0.71	0.00272339			0.71	0.004881			0.71	0.00844474
	0.72	0.000736027			0.72	0.0036711			0.72	0.00277598			0.72	0.0055171			0.72	0.00966221
	0.73	0.000723336			0.73	0.00390948			0.73	0.0032568			0.73	0.00644292			0.73	0.0105593
	0.74	0.000482224			0.74	0.00384988			0.74	0.00330564			0.74	0.00670744			0.74	0.0115542
	0.75	0.000723336			0.75	0.00426705			0.75	0.00364371			0.75	0.00723647			0.75	0.0126469
	0.76	0.00059009			0.76	0.00401675			0.76	0.00377519			0.76	0.00799854			0.76	0.0139992
	0.77	0.00056471			0.77	0.00423924			0.77	0.00406067			0.77	0.00915738			0.77	0.0143972
	0.78	0.000647196			0.78	0.00446173			0.78	0.00434616			0.78	0.00985017			0.78	0.0158575
	0.79	0.000615471			0.79	0.00410813			0.79	0.00461286			0.79	0.0102469			0.79	0.0164409
	0.8	0.000697956			0.8	0.00413991			0.8	0.00462038			0.8	0.0110909			0.8	0.0171323
	0.81	0.000818512			0.81	0.00398497			0.81	0.00476688			0.81	0.0107823			0.81	0.0171019
	0.82	0.000767752			0.82	0.00373864			0.82	0.00478566			0.82	0.0114121			0.82	0.0162082
	0.83	0.000736027			0.83	0.00342477			0.83	0.00514252			0.83	0.0114373			0.83	0.0166433
	0.84	0.000748717			0.84	0.00330955			0.84	0.00482322			0.84	0.0111287			0.84	0.0157563
	0.85	0.000621816			0.85	0.0032579			0.85	0.00449642			0.85	0.0104674			0.85	0.0147884
	0.86	0.000691611			0.86	0.00288841			0.86	0.00398555			0.86	0.0103351			0.86	0.0137564
	0.87	0.000666231			0.87	0.0024911			0.87	0.00380148			0.87	0.00927705			0.87	0.0128391
	0.88	0.000704301			0.88	0.0023441			0.88	0.00326432			0.88	0.00810561			0.88	0.0116317
	0.89	0.000615471			0.89	0.00212558			0.89	0.00308776			0.89	0.00736873			0.89	0.00962849
	0.9	0.00060278			0.9	0.00182363			0.9	0.00246796			0.9	0.00598946			0.9	0.00879211
	0.91	0.00059009			0.91	0.00169252			0.91	0.00225009			0.91	0.00530927			0.91	0.00744648
	0.92	0.00052664			0.92	0.00135481			0.92	0.00169414			0.92	0.0045346			0.92	0.00631669
	0.93	0.000647196			0.93	0.00108067			0.93	0.00141992			0.93	0.00323091			0.93	0.00527796
	0.94	0.000393394			0.94	0.00115218			0.94	0.00125088			0.94	0.00299788			0.94	0.00440448
	0.95	0.000348978			0.95	0.00103697			0.95	0.00095037			0.95	0.00219802			0.95	0.00380418
	0.96	0.000368013			0.96	0.000866124			0.96	0.000803871			0.96	0.00171937			0.96	0.00290709
	0.97	0.000247457			0.97	0.000846259			0.97	0.000694935			0.97	0.00125961			0.97	0.00244843
	0.98	0.000298218			0.98	0.000564173			0.98	0.000510871			0.98	0.00113365			0.98	0.00184813
	0.99	0.000209387			0.99	0.000448954			0.99	0.000439499			0.99	0.000856536			0.99	0.00144006
	1	0.000209387			1	0.000409224			1	0.000409448			1	0.000705383			1	0.0011399
	1.01	8.24857e-05			1.01	0.000242356			1.01	0.000323051			1.01	0.000610912			1.01	0.00101175
	1.02	8.24857e-05			1.02	0.000226464			1.02	0.000304269			1.02	0.000365288			1.02	0.00074195
	1.03	0.000133246			1.03	0.000206598			1.03	0.000217871			1.03	0.000352691			1.03	0.000590187
	1.04	6.34506e-05			1.04	0.000174814			1.04	0.000217871			1.04	0.000302307			1.04	0.000475522
	1.05	7.61407e-05			1.05	0.000131111			1.05	0.000195333			1.05	0.000201538			1.05	0.000387837
	1.06	6.34506e-05			1.06	0.000119191			1.06	0.000131474			1.06	0.000245624			1.06	0.00035074
	1.07	5.71055e-05			1.07	0.000103299			1.07	0.000154013			1.07	0.000157452			1.07	0.000252937
	1.08	1.90352e-05			1.08	8.3434e-05			1.08	0.000161525			1.08	0.000119663			1.08	0.000171997
	1.09	5.71055e-05			1.09	7.94609e-05			1.09	0.000112692			1.09	0.000132259			1.09	0.000178742
	1.1	4.44154e-05			1.1	7.54879e-05			1.1	9.01537e-05			1.1	0.000107067			1.1	0.000124782
	1.11	3.80703e-05			1.11	6.75418e-05			1.11	7.88845e-05			1.11	7.55767e-05			1.11	0.000111292
	1.12	3.80703e-05			1.12	5.16496e-05			1.12	8.26409e-05			1.12	8.18748e-05			1.12	0.000138272
	1.13	1.90352e-05			1.13	2.78113e-05			1.13	5.63461e-05			1.13	7.55767e-05			1.13	7.08225e-05
	1.14	6.34506e-05			1.14	5.16496e-05			1.14	5.63461e-05			1.14	8.18748e-05			1.14	8.094e-05
	1.15	6.34506e-05			1.15	4.37035e-05			1.15	8.26409e-05			1.15	3.77884e-05			1.15	5.05875e-05
	1.16	4.44154e-05			1.16	3.17844e-05			1.16	7.13717e-05			1.16	0.000107067			1.16	5.396e-05
	1.17	1.26901e-05			1.17	3.17844e-05			1.17	4.50769e-05			1.17	5.66826e-05			1.17	5.05875e-05
	1.18	3.17253e-05			1.18	1.58922e-05			1.18	6.76153e-05			1.18	6.92787e-05			1.18	1.349e-05
	1.19	4.44154e-05			1.19	5.16496e-05			1.19	5.25897e-05			1.19	3.77884e-05			1.19	3.03525e-05
	1.2	0			1.2	3.97305e-06			1.2	2.25384e-05			1.2	1.88942e-05			1.2	1.01175e-05

[truncated: 3 more sheets: Supp. Fig.6, Supp. Fig.7, Supp. Fig.8]
